# Supplementary material for: Microbiome and infectivity studies reveal complex polyspecies tree disease in Acute Oak Decline
Source: ISME J. 2017 Oct 13;12(2):386–99. doi: 10.1038/ismej.2017.170 (PMC5776452; doi:10.1038/ismej.2017.170)
Supplement: Supplementary Table [file ismej2017170x1.xlsx]

## Sheet: Blad1
Output data of Kraken metagenomic binning of all metagenomes. Where U=unidentified, D=domain, P=phylum, C=class, O=order, F=family, G=genus, S=species. The standard Kraken database was supplemented using the sequenced genomes of Rahnella victoriana, Lonsdalea quercina, Gibbsiella quercinecans and Brenneria goodwinii.
ROW3						ROW2						ROW1						AT6						AT5						AT4						AT3						AT2						AT1
Percentage of reads covered by the clade at this taxon.	Number of reads covered by the clade at this taxon.	Number of reads assigned specifically to this taxon.	Taxonomic category code indicating (U)nclassified, (D)omain, (K)ingdom, (P)hylum, (C)lass, (O)rder, (F)amily, (G)enus, or (S)pecies. All other ranks are simply '-'.	Scientific taxon name		Percentage of reads covered by the clade at this taxon.	Number of reads covered by the clade at this taxon.	Number of reads assigned specifically to this taxon.	Taxonomic category code indicating (U)nclassified, (D)omain, (K)ingdom, (P)hylum, (C)lass, (O)rder, (F)amily, (G)enus, or (S)pecies. All other ranks are simply '-'.	Scientific taxon name		Percentage of reads covered by the clade at this taxon.	Number of reads covered by the clade at this taxon.	Number of reads assigned specifically to this taxon.	Taxonomic category code indicating (U)nclassified, (D)omain, (K)ingdom, (P)hylum, (C)lass, (O)rder, (F)amily, (G)enus, or (S)pecies. All other ranks are simply '-'.	Scientific taxon name		Percentage of reads covered by the clade at this taxon.	Number of reads covered by the clade at this taxon.	Number of reads assigned specifically to this taxon.	Taxonomic category code indicating (U)nclassified, (D)omain, (K)ingdom, (P)hylum, (C)lass, (O)rder, (F)amily, (G)enus, or (S)pecies. All other ranks are simply '-'.	Scientific taxon name		Percentage of reads covered by the clade at this taxon.	Number of reads covered by the clade at this taxon.	Number of reads assigned specifically to this taxon.	Taxonomic category code indicating (U)nclassified, (D)omain, (K)ingdom, (P)hylum, (C)lass, (O)rder, (F)amily, (G)enus, or (S)pecies. All other ranks are simply '-'.	Scientific taxon name		Percentage of reads covered by the clade at this taxon.	Number of reads covered by the clade at this taxon.	Number of reads assigned specifically to this taxon.	Taxonomic category code indicating (U)nclassified, (D)omain, (K)ingdom, (P)hylum, (C)lass, (O)rder, (F)amily, (G)enus, or (S)pecies. All other ranks are simply '-'.	Scientific taxon name		Percentage of reads covered by the clade at this taxon.	Number of reads covered by the clade at this taxon.	Number of reads assigned specifically to this taxon.	Taxonomic category code indicating (U)nclassified, (D)omain, (K)ingdom, (P)hylum, (C)lass, (O)rder, (F)amily, (G)enus, or (S)pecies. All other ranks are simply '-'.	Scientific taxon name		Percentage of reads covered by the clade at this taxon.	Number of reads covered by the clade at this taxon.	Number of reads assigned specifically to this taxon.	Taxonomic category code indicating (U)nclassified, (D)omain, (K)ingdom, (P)hylum, (C)lass, (O)rder, (F)amily, (G)enus, or (S)pecies. All other ranks are simply '-'.	Scientific taxon name		Percentage of reads covered by the clade at this taxon.	Number of reads covered by the clade at this taxon.
84.36	21875806	21875806	U	unclassified		40.5	11187050	11187050	U	unclassified		73.72	21181278	21181278	U	unclassified		62.08	18497667	18497667	U	unclassified		67.7	19176149	19176149	U	unclassified		97.82	29764819	29764819	U	unclassified		98.55	23281735	23281735	U	unclassified		97.68	27589358	27589358	U	unclassified		96.16	3337850
15.64	4056297	4968	-	root		59.5	16435857	2119	-	root		26.28	7549876	8387	-	root		37.92	11296993	7311	-	root		32.3	9147261	5207	-	root		2.18	664009	14121	-	root		1.45	341765	9532	-	root		2.32	656693	13949	-	root		3.84	133271
15.57	4037840	648	-	cellular organisms		59.47	16428331	197	-	cellular organisms		26.17	7519985	660	-	cellular organisms		37.81	11266028	558	-	cellular organisms		32.23	9128995	581	-	cellular organisms		2.02	613923	1140	-	cellular organisms		1.31	308437	861	-	cellular organisms		2.13	602647	1031	-	cellular organisms		3.68	127830
15.56	4034053	12421	D	Bacteria		59.47	16426751	6156	D	Bacteria		26.16	7515796	10438	D	Bacteria		37.8	11262861	14862	D	Bacteria		32.22	9125593	12377	D	Bacteria		2	607365	21107	D	Bacteria		1.28	303166	12099	D	Bacteria		2.12	597450	22728	D	Bacteria		3.63	125869
13.76	3568197	9100	P	Proteobacteria		58.39	16128015	6347	P	Proteobacteria		25.39	7293510	10287	P	Proteobacteria		36.6	10905863	10634	P	Proteobacteria		30.48	8634144	4644	P	Proteobacteria		1.28	388829	5554	-	Terrabacteria group		0.8	189146	2952	-	Terrabacteria group		1.69	476531	7698	-	Terrabacteria group		1.59	55105
12.96	3360959	4650	C	Gammaproteobacteria		58.01	16024092	9077	C	Gammaproteobacteria		24.82	7132361	8886	C	Gammaproteobacteria		35.93	10704605	9908	C	Gammaproteobacteria		30.26	8569890	4466	C	Gammaproteobacteria		0.8	244531	0	-	Cyanobacteria/Melainabacteria group		0.59	138309	0	-	Cyanobacteria/Melainabacteria group		1.48	419228	0	-	Cyanobacteria/Melainabacteria group		0.93	32108
11.67	3026220	2891	O	Enterobacteriales		57.28	15822883	15329	O	Enterobacteriales		23.91	6870731	6497	O	Enterobacteriales		35	10428636	7916	O	Enterobacteriales		30.16	8541418	6555	O	Enterobacteriales		0.8	244531	48767	P	Cyanobacteria		0.59	138309	26691	P	Cyanobacteria		1.48	419228	80204	P	Cyanobacteria		0.4	13806
11.6	3008767	28846	F	Enterobacteriaceae		56.2	15524909	57728	F	Enterobacteriaceae		23.35	6709082	25478	F	Enterobacteriaceae		34.7	10339351	49859	F	Enterobacteriaceae		29.98	8490198	34416	F	Enterobacteriaceae		0.54	163943	10335	-	Oscillatoriophycideae		0.39	92729	5848	-	Oscillatoriophycideae		1.01	283884	17522	-	Oscillatoriophycideae		0.12	4062
6.31	1636288	48741	G	Rahnella		54.83	15145081	0	G	Brenneria		22.68	6515483	0	G	Brenneria		32.6	9711602	0	G	Brenneria		15.81	4477460	116008	G	Rahnella		0.31	95271	15938	O	Chroococcales		0.23	53446	9031	O	Chroococcales		0.58	162443	27422	O	Chroococcales		0.06	1926
6	1556135	1556135	S			54.83	15145081	15145081	S	Brenneria goodwinii FRB141		22.68	6515483	6515483	S	Brenneria goodwinii FRB141		32.6	9711602	9711602	S	Brenneria goodwinii FRB141		15.04	4259882	4259882	S			0.13	38196	13492	G	Synechococcus		0.09	20951	7314	G	Synechococcus		0.22	62755	22868	G	Synechococcus		0.01	346
0.1	26629	128	S	Rahnella aquatilis		0.19	52996	213	G	Enterobacter		0.26	74650	2608	G	Rahnella		0.9	268532	22699	G	Serratia		0.26	73637	224	S	Rahnella aquatilis		0.06	16819	16819	S	Synechococcus sp. JA-3-3Ab		0.04	9422	9422	S	Synechococcus sp. JA-3-3Ab		0.1	27099	27099	S	Synechococcus sp. JA-3-3Ab		0.01	272
0.09	22766	22766	-	Rahnella aquatilis CIP 78.65 = ATCC 33071		0.14	38082	38082	S	Enterobacter sp. 638		0.21	59075	59075	S			0.58	172423	0	S	Serratia proteamaculans		0.22	61145	61145	-	Rahnella aquatilis CIP 78.65 = ATCC 33071		0.03	7733	7733	S	Synechococcus sp. PCC 7502		0.02	4119	4119	S	Synechococcus sp. PCC 7502		0.05	12743	12743	S	Synechococcus sp. PCC 7502		0.01	272
0.01	3735	3735	-	Rahnella aquatilis HX2		0.04	9804	34	-	Enterobacter cloacae complex		0.04	12440	45	S	Rahnella aquatilis		0.58	172423	172423	-	Serratia proteamaculans 568		0.04	12268	12268	-	Rahnella aquatilis HX2		0	22	22	S	Synechococcus sp. WH 7803		0	17	17	S	Synechococcus sp. PCC 7002		0	14	14	S	Synechococcus sp. JA-2-3B'a(2-13)		0.01	269
0.02	4783	4783	S	Rahnella sp. Y9602		0.02	6254	658	S	Enterobacter cloacae		0.04	11673	11673	-	Rahnella aquatilis CIP 78.65 = ATCC 33071		0.14	42681	0	S	Serratia liquefaciens		0.1	27933	27933	S	Rahnella sp. Y9602		0	21	21	S	Synechococcus sp. PCC 7002		0	14	14	S	Synechococcus sp. JA-2-3B'a(2-13)		0	9	9	S	Synechococcus sp. CC9605		0.01	266
2.95	765266	0	G	Brenneria		0.01	2753	2753	-	Enterobacter cloacae EcWSU1		0	722	722	-	Rahnella aquatilis HX2		0.14	42681	42681	-	Serratia liquefaciens ATCC 27592		13.75	3894102	0	G	Brenneria		0	18	18	S	Synechococcus sp. RCC307		0	13	13	S	Synechococcus sp. CC9311		0	9	9	S	Synechococcus sp. PCC 6312		0.01	266
2.95	765266	765266	S	Brenneria goodwinii FRB141		0.01	2363	44	-	Enterobacter cloacae subsp. cloacae		0	527	527	S	Rahnella sp. Y9602		0.05	16379	7064	S	Serratia plymuthica		13.75	3894102	3894102	S	Brenneria goodwinii FRB141		0	18	18	S	Synechococcus sp. JA-2-3B'a(2-13)		0	12	8	S	Synechococcus elongatus		0	7	7	S	Synechococcus sp. PCC 7002		0.01	263
1.69	438776	3699	G	Erwinia		0	1366	1366	-	Enterobacter cloacae subsp. cloacae ATCC 13047		0.06	18059	2807	G	Pectobacterium		0.02	6097	6097	-	Serratia plymuthica S13		0.05	14201	1460	G	Pectobacterium		0	17	17	S	Synechococcus sp. WH 8102		0	3	3	-	Synechococcus elongatus PCC 6301		0	2	2	S	Synechococcus sp. WH 8102		0.01	263
1.65	428240	0	S	Erwinia billingiae		0	953	953	-	Enterobacter cloacae subsp. cloacae ENHKU01		0.03	7496	0	S	Pectobacterium carotovorum		0.01	3218	3218	-	Serratia plymuthica 4Rx13		0.01	4128	0	S	Pectobacterium atrosepticum		0	17	17	S	Synechococcus sp. CC9605		0	1	1	-	Synechococcus elongatus PCC 7942		0	2	2	S	Synechococcus sp. RCC307		0.01	220
1.65	428240	428240	-	Erwinia billingiae Eb661		0	480	0	-	Enterobacter cloacae subsp. dissolvens		0.03	7496	139	-	Pectobacterium carotovorum subsp. carotovorum		0.05	14349	229	S	Serratia marcescens		0.01	4128	4128	-	Pectobacterium atrosepticum SCRI1043		0	14	12	S	Synechococcus elongatus		0	9	9	S	Synechococcus sp. PCC 6312		0	1	0	S	Synechococcus elongatus		0.04	1458
0.01	3044	0	S	Erwinia tasmaniensis		0	480	480	-	Enterobacter cloacae subsp. dissolvens SDM		0.02	6224	6224	-	Pectobacterium carotovorum subsp. carotovorum PC1		0.03	8295	8295	-	Serratia marcescens WW4		0.01	3973	3973	S	Pectobacterium sp. SCC3193		0	2	2	-	Synechococcus elongatus PCC 6301		0	9	9	S	Synechococcus sp. CC9902		0	1	1	-	Synechococcus elongatus PCC 6301		0.04	1458
0.01	3044	3044	-	Erwinia tasmaniensis Et1/99		0.01	3245	0	S	Enterobacter lignolyticus		0	1133	1133	-	Pectobacterium carotovorum subsp. carotovorum PCC21		0.02	5825	5825	-	Serratia marcescens FGI94		0.01	3602	0	S	Pectobacterium carotovorum		0	12	12	S	Synechococcus sp. CC9902		0	7	7	S	Synechococcus sp. WH 7803		0	1	1	S	Synechococcus sp. CC9311		0.01	225
0.01	1997	1978	S	Erwinia amylovora		0.01	3245	3245	-	Enterobacter lignolyticus SCF1		0.02	5292	0	S	Pectobacterium atrosepticum		0	1	1	S	Serratia sp. AS13		0.01	3602	23	-	Pectobacterium carotovorum subsp. carotovorum		0	7	7	S	Synechococcus sp. CC9311		0	7	7	S	Synechococcus sp. CC9605		0.06	16157	16152	G	Thermosynechococcus		0.01	224
0	19	19	-	Erwinia amylovora ATCC 49946		0	271	0	S	Enterobacter asburiae		0.02	5292	5292	-	Pectobacterium atrosepticum SCRI1043		0.64	190478	0	G	Lonsdalea		0.01	2188	2188	-	Pectobacterium carotovorum subsp. carotovorum PC1		0	6	6	S	Synechococcus sp. PCC 6312		0	4	4	S	Synechococcus sp. WH 8102		0	4	0	S	Thermosynechococcus elongatus		0.01	201
0	1071	980	S	Erwinia pyrifoliae		0	271	271	-	Enterobacter asburiae LF7a		0.01	1855	1855	S	Pectobacterium sp. SCC3193		0.64	190478	0	S	Lonsdalea quercina		0	1391	1391	-	Pectobacterium carotovorum subsp. carotovorum PCC21		0.03	9990	9977	G	Thermosynechococcus		0	4	4	S	Synechococcus sp. RCC307		0	4	4	-	Thermosynechococcus elongatus BP-1		0.01	199
0	91	91	-	Erwinia pyrifoliae Ep1/96		0.01	2667	2667	S	Enterobacter sp. R4-368		0	609	0	S	Pectobacterium wasabiae		0.64	190478	190478	-	Lonsdalea quercina subsp. quercina		0	1038	0	S	Pectobacterium wasabiae		0	7	0	S	Thermosynechococcus elongatus		0.02	5730	5717	G	Thermosynechococcus		0	1	1	S	Thermosynechococcus sp. NK55a		0	159
0	725	725	S	Erwinia sp. Ejp617		0.01	2230	1736	S	Enterobacter aerogenes		0	609	609	-	Pectobacterium wasabiae WPP163		0.07	21394	4766	G	Pectobacterium		0	1038	1038	-	Pectobacterium wasabiae WPP163		0	7	7	-	Thermosynechococcus elongatus BP-1		0	11	0	S	Thermosynechococcus elongatus		0.04	12490	0	-	Halothece cluster		0	74
0.15	38629	14080	G	Pectobacterium		0	298	298	-	Enterobacter aerogenes EA1509E		0.03	9184	41	G	Enterobacter		0.02	6258	0	S	Pectobacterium carotovorum		0.05	12789	419	G	Erwinia		0	6	6	S	Thermosynechococcus sp. NK55a		0	11	11	-	Thermosynechococcus elongatus BP-1		0.04	12490	0	G	Halothece		0	55
0.06	14875	0	S	Pectobacterium carotovorum		0	196	196	-	Enterobacter aerogenes KCTC 2190		0.02	4447	54	-	Enterobacter cloacae complex		0.02	6258	539	-	Pectobacterium carotovorum subsp. carotovorum		0.04	10970	0	S	Erwinia billingiae		0.02	7120	0	G	Synechocystis		0	2	2	S	Thermosynechococcus sp. NK55a		0.04	12490	12490	S	Halothece sp. PCC 7418		0.01	326
0.06	14875	1915	-	Pectobacterium carotovorum subsp. carotovorum		0.17	47923	2122	G	Rahnella		0.01	2599	284	S	Enterobacter cloacae		0.01	3180	3180	-	Pectobacterium carotovorum subsp. carotovorum PCC21		0.04	10970	10970	-	Erwinia billingiae Eb661		0.02	7120	7120	S	Synechocystis sp. PCC 6803		0.02	3980	0	G	Synechocystis		0.04	11978	0	G	Synechocystis		0.01	202
0.03	6631	6631	-	Pectobacterium carotovorum subsp. carotovorum PC1		0.1	28393	76	S	Rahnella aquatilis		0	1066	1066	-	Enterobacter cloacae EcWSU1		0.01	2539	2539	-	Pectobacterium carotovorum subsp. carotovorum PC1		0	722	715	S	Erwinia pyrifoliae		0.02	6809	0	-	Halothece cluster		0.02	3980	3980	S	Synechocystis sp. PCC 6803		0.04	11978	11978	S	Synechocystis sp. PCC 6803		0.01	202
0.02	6329	6329	-	Pectobacterium carotovorum subsp. carotovorum PCC21		0.1	27234	27234	-	Rahnella aquatilis CIP 78.65 = ATCC 33071		0	990	21	-	Enterobacter cloacae subsp. cloacae		0.02	5347	5347	S	Pectobacterium sp. SCC3193		0	7	7	-	Erwinia pyrifoliae Ep1/96		0.02	6809	0	G	Halothece		0.02	3795	0	-	Halothece cluster		0.04	11143	0	G	Candidatus Atelocyanobacterium		0	117
0.03	6782	0	S	Pectobacterium atrosepticum		0	1083	1083	-	Rahnella aquatilis HX2		0	531	531	-	Enterobacter cloacae subsp. cloacae ATCC 13047		0.01	3458	0	S	Pectobacterium atrosepticum		0	268	268	S	Erwinia sp. Ejp617		0.02	6809	6809	S	Halothece sp. PCC 7418		0.02	3795	0	G	Halothece		0.04	11143	0	S	Candidatus Atelocyanobacterium thalassa		0	117
0.03	6782	6782	-	Pectobacterium atrosepticum SCRI1043		0.06	16541	16541	S			0	438	438	-	Enterobacter cloacae subsp. cloacae ENHKU01		0.01	3458	3458	-	Pectobacterium atrosepticum SCRI1043		0	212	0	S	Erwinia tasmaniensis		0.02	5725	0	G	Candidatus Atelocyanobacterium		0.02	3795	3795	S	Halothece sp. PCC 7418		0.04	11143	11143	-	Candidatus Atelocyanobacterium thalassa isolate ALOHA		0	149
0.01	1849	1849	S	Pectobacterium sp. SCC3193		0	867	867	S	Rahnella sp. Y9602		0	259	0	-	Enterobacter cloacae subsp. dissolvens		0.01	1565	0	S	Pectobacterium wasabiae		0	212	212	-	Erwinia tasmaniensis Et1/99		0.02	5725	0	S	Candidatus Atelocyanobacterium thalassa		0.01	3350	0	G	Candidatus Atelocyanobacterium		0.04	10143	0	G	Dactylococcopsis		0	149
0	1043	0	S	Pectobacterium wasabiae		0.15	42518	0	G	Lonsdalea		0	259	259	-	Enterobacter cloacae subsp. dissolvens SDM		0.01	1565	1565	-	Pectobacterium wasabiae WPP163		0	198	198	S	Erwinia amylovora		0.02	5725	5725	-	Candidatus Atelocyanobacterium thalassa isolate ALOHA		0.01	3350	0	S	Candidatus Atelocyanobacterium thalassa		0.04	10143	0	S	Dactylococcopsis salina		0	2
0	1043	1043	-	Pectobacterium wasabiae WPP163		0.15	42518	0	S	Lonsdalea quercina		0.01	1599	0	S	Enterobacter lignolyticus		0.05	15730	222	G	Enterobacter		0.04	12582	0	G	Dickeya		0.02	5674	0	G	Microcystis		0.01	3350	3350	-	Candidatus Atelocyanobacterium thalassa isolate ALOHA		0.04	10143	10143	-	Dactylococcopsis salina PCC 8305		0.08	2896
0.06	16173	3629	G	Serratia		0.15	42518	42518	-	Lonsdalea quercina subsp. quercina		0.01	1599	1599	-	Enterobacter lignolyticus SCF1		0.04	10752	133	-	Enterobacter cloacae complex		0.04	12582	273	S	Dickeya dadantii		0.02	5674	0	S	Microcystis aeruginosa		0.01	3252	0	G	Microcystis		0.03	9786	0	G	Microcystis		0.08	2896
0.02	6131	68	S	Serratia marcescens		0.15	42448	6101	G	Pectobacterium		0	195	0	S	Enterobacter asburiae		0.03	8190	448	S	Enterobacter cloacae		0.03	9831	9831	-	Dickeya dadantii Ech586		0.02	5674	5674	-	Microcystis aeruginosa NIES-843		0.01	3252	0	S	Microcystis aeruginosa		0.03	9786	0	S	Microcystis aeruginosa		0.02	696
0.01	3158	3158	-	Serratia marcescens FGI94		0.07	18845	0	S	Pectobacterium carotovorum		0	195	195	-	Enterobacter asburiae LF7a		0.02	4903	0	-	Enterobacter cloacae subsp. dissolvens		0.01	2478	2478	-	Dickeya dadantii 3937		0.02	5152	0	G	Dactylococcopsis		0.01	3252	3252	-	Microcystis aeruginosa NIES-843		0.03	9786	9786	-	Microcystis aeruginosa NIES-843		0.02	696
0.01	2905	2905	-	Serratia marcescens WW4		0.07	18845	283	-	Pectobacterium carotovorum subsp. carotovorum		0.01	2242	2242	S	Enterobacter sp. 638		0.02	4903	4903	-	Enterobacter cloacae subsp. dissolvens SDM		0.03	9057	26	G	Enterobacter		0.02	5152	0	S	Dactylococcopsis salina		0.01	2923	0	G	Dactylococcopsis		0	333	0	G	Chamaesiphon		0	114
0.01	2266	0	S	Serratia proteamaculans		0.06	16158	16158	-	Pectobacterium carotovorum subsp. carotovorum PC1		0	1264	1264	S	Enterobacter sp. R4-368		0.01	2020	5	-	Enterobacter cloacae subsp. cloacae		0.02	6305	173	-	Enterobacter cloacae complex		0.02	5152	5152	-	Dactylococcopsis salina PCC 8305		0.01	2923	0	S	Dactylococcopsis salina		0	333	0	S	Chamaesiphon minutus		0	95
0.01	2266	2266	-	Serratia proteamaculans 568		0.01	2404	2404	-	Pectobacterium carotovorum subsp. carotovorum PCC21		0	1190	882	S	Enterobacter aerogenes		0	1013	1013	-	Enterobacter cloacae subsp. cloacae ENHKU01		0.02	5294	239	S	Enterobacter cloacae		0	284	0	G	Chamaesiphon		0.01	2923	2923	-	Dactylococcopsis salina PCC 8305		0	333	333	-	Chamaesiphon minutus PCC 6605		0	92
0.01	2226	775	S	Serratia plymuthica		0.04	10980	0	S	Pectobacterium atrosepticum		0	188	188	-	Enterobacter aerogenes KCTC 2190		0	1002	1002	-	Enterobacter cloacae subsp. cloacae ATCC 13047		0.01	2678	8	-	Enterobacter cloacae subsp. cloacae		0	284	0	S	Chamaesiphon minutus		0	185	0	G	Chamaesiphon		0	169	27	G	Cyanothece		0	62
0	961	961	-	Serratia plymuthica S13		0.04	10980	10980	-	Pectobacterium atrosepticum SCRI1043		0	120	120	-	Enterobacter aerogenes EA1509E		0	819	819	-	Enterobacter cloacae EcWSU1		0.01	2275	2275	-	Enterobacter cloacae subsp. cloacae ENHKU01		0	284	284	-	Chamaesiphon minutus PCC 6605		0	185	0	S	Chamaesiphon minutus		0	85	85	S	Cyanothece sp. PCC 7822		0.02	529
0	490	490	-	Serratia plymuthica 4Rx13		0.02	5210	5210	S	Pectobacterium sp. SCC3193		0.03	8974	601	G	Serratia		0.01	1571	0	S	Enterobacter lignolyticus		0	395	395	-	Enterobacter cloacae subsp. cloacae ATCC 13047		0	191	28	G	Cyanothece		0	185	185	-	Chamaesiphon minutus PCC 6605		0	31	31	S	Cyanothece sp. ATCC 51142		0.01	515
0.01	1920	0	S	Serratia liquefaciens		0	1312	0	S	Pectobacterium wasabiae		0.02	4480	38	S	Serratia marcescens		0.01	1571	1571	-	Enterobacter lignolyticus SCF1		0.01	2235	2235	-	Enterobacter cloacae EcWSU1		0	72	72	S	Cyanothece sp. PCC 7822		0	129	12	G	Cyanothece		0	13	13	S	Cyanothece sp. PCC 7424		0.01	515
0.01	1920	1920	-	Serratia liquefaciens ATCC 27592		0	1312	1312	-	Pectobacterium wasabiae WPP163		0.01	3344	3344	-	Serratia marcescens FGI94		0	858	0	S	Enterobacter asburiae		0	142	0	-	Enterobacter cloacae subsp. dissolvens		0	64	64	S	Cyanothece sp. PCC 8802		0	56	56	S	Cyanothece sp. PCC 7822		0	8	8	S	Cyanothece sp. PCC 7425		0.01	431
0	1	1	S	Serratia sp. AS13		0.08	21634	117	G	Escherichia		0	1098	1098	-	Serratia marcescens WW4		0	858	858	-	Enterobacter asburiae LF7a		0	142	142	-	Enterobacter cloacae subsp. dissolvens SDM		0	12	12	S	Cyanothece sp. PCC 7425		0	24	24	S	Cyanothece sp. PCC 8802		0	5	5	S	Cyanothece sp. PCC 8802		0.01	431
0.06	16103	247	G	Enterobacter		0.08	21429	3908	S	Escherichia coli		0.01	1983	310	S	Serratia plymuthica		0.01	2155	2155	S	Enterobacter sp. 638		0	452	0	S	Enterobacter lignolyticus		0	10	10	S	Cyanothece sp. ATCC 51142		0	20	20	S	Cyanothece sp. ATCC 51142		0	21	0	G	Cyanobacterium		0.01	375
0.04	10256	283	-	Enterobacter cloacae complex		0.04	9763	9763	-	Escherichia coli SE11		0.01	1542	1542	-	Serratia plymuthica S13		0	1450	664	S	Enterobacter aerogenes		0	452	452	-	Enterobacter lignolyticus SCF1		0	5	5	S	Cyanothece sp. PCC 7424		0	11	11	S	Cyanothece sp. PCC 7424		0	21	0	S	Cyanobacterium aponinum		0.01	375
0.02	6481	663	S	Enterobacter cloacae		0.01	3879	3879	-	Escherichia coli SMS-3-5		0	131	131	-	Serratia plymuthica 4Rx13		0	610	610	-	Enterobacter aerogenes EA1509E		0	386	0	S	Enterobacter asburiae		0	123	0	G	Cyanobium		0	6	6	S	Cyanothece sp. PCC 7425		0	21	21	-	Cyanobacterium aponinum PCC 10605		0.06	2239
0.01	2972	12	-	Enterobacter cloacae subsp. cloacae		0.01	1590	1590	-	Escherichia coli 55989		0	1056	0	S	Serratia proteamaculans		0	176	176	-	Enterobacter aerogenes KCTC 2190		0	386	386	-	Enterobacter asburiae LF7a		0	123	0	S	Cyanobium gracile		0	47	0	G	Cyanobium		0	18	0	G	Acaryochloris		0.04	1359
0.01	1757	1757	-	Enterobacter cloacae subsp. cloacae ENHKU01		0	767	0	-	Escherichia coli O44:H18		0	1056	1056	-	Serratia proteamaculans 568		0	1151	1151	S	Enterobacter sp. R4-368		0	1367	617	S	Enterobacter aerogenes		0	123	123	-	Cyanobium gracile PCC 6307		0	47	0	S	Cyanobium gracile		0	18	0	S	Acaryochloris marina		0.03	960
0	1203	1203	-	Enterobacter cloacae subsp. cloacae ATCC 13047		0	767	767	-	Escherichia coli 042		0	853	0	S	Serratia liquefaciens		0.03	9668	99	G	Salmonella		0	564	564	-	Enterobacter aerogenes EA1509E		0	40	0	G	Cyanobacterium		0	47	47	-	Cyanobium gracile PCC 6307		0	18	18	-	Acaryochloris marina MBIC11017		0.01	405
0.01	1847	1847	-	Enterobacter cloacae EcWSU1		0	405	405	-	Escherichia coli HS		0	853	853	-	Serratia liquefaciens ATCC 27592		0.03	8690	180	S	Salmonella enterica		0	186	186	-	Enterobacter aerogenes KCTC 2190		0	40	0	S	Cyanobacterium aponinum		0	42	0	G	Cyanobacterium		0	16	0	G	Gloeocapsa		0.01	243
0	999	0	-	Enterobacter cloacae subsp. dissolvens		0	389	389	-	Escherichia coli ED1a		0	1	1	S	Serratia sp. AS13		0.03	7558	2031	-	Salmonella enterica subsp. enterica		0	690	690	S	Enterobacter sp. 638		0	40	40	-	Cyanobacterium aponinum PCC 10605		0	42	0	S	Cyanobacterium aponinum		0	16	16	S	Gloeocapsa sp. PCC 7428		0	120
0	999	999	-	Enterobacter cloacae subsp. dissolvens SDM		0	217	217	-	Escherichia coli ETEC H10407		0.03	8594	32	G	Escherichia		0.01	2766	1	-	Salmonella enterica subsp. enterica serovar Typhimurium		0	669	669	S	Enterobacter sp. R4-368		0	22	0	G	Acaryochloris		0	42	42	-	Cyanobacterium aponinum PCC 10605		0	12	0	G	Cyanobium		0	111
0.01	1929	0	S	Enterobacter lignolyticus		0	152	152	-	Escherichia coli P12b		0.03	8438	1038	S	Escherichia coli		0.01	2755	0	-	Salmonella enterica subsp. enterica serovar Typhimurium var. 5-		0.02	7032	370	G	Klebsiella		0	22	0	S	Acaryochloris marina		0	18	0	G	Acaryochloris		0	12	0	S	Cyanobium gracile		0	104
0.01	1929	1929	-	Enterobacter lignolyticus SCF1		0	59	59	-	Escherichia coli 536		0.01	3997	3997	-	Escherichia coli SE11		0.01	2755	2755	-	Salmonella enterica subsp. enterica serovar Typhimurium var. 5- str. CFSAN001921		0.01	3611	0	S	Klebsiella variicola		0	22	22	-	Acaryochloris marina MBIC11017		0	18	0	S	Acaryochloris marina		0	12	12	-	Cyanobium gracile PCC 6307		0	104
0.01	1563	0	S	Enterobacter asburiae		0	43	0	-	Escherichia coli O127:H6		0.01	1708	1708	-	Escherichia coli SMS-3-5		0	5	5	-	Salmonella enterica subsp. enterica serovar Typhimurium str. 798		0.01	3611	3611	-	Klebsiella variicola At-22		0	7	0	G	Gloeocapsa		0	18	18	-	Acaryochloris marina MBIC11017		0.37	103919	787	O	Oscillatoriales		0.01	268
0.01	1563	1563	-	Enterobacter asburiae LF7a		0	43	43	-	Escherichia coli O127:H6 str. E2348/69		0	638	638	-	Escherichia coli 55989		0	3	3	-	Salmonella enterica subsp. enterica serovar Typhimurium str. DT104		0.01	1755	213	S	Klebsiella pneumoniae		0	7	7	S	Gloeocapsa sp. PCC 7428		0	13	0	G	Gloeocapsa		0.11	30625	0	G	Arthrospira		0	107
0.01	2053	1097	S	Enterobacter aerogenes		0	39	39	-	Escherichia coli JJ1886		0	302	0	-	Escherichia coli O44:H18		0	1	1	-	Salmonella enterica subsp. enterica serovar Typhimurium str. D23580		0	1226	1226	-	Klebsiella pneumoniae 342		0.19	58337	343	O	Oscillatoriales		0	13	13	S	Gloeocapsa sp. PCC 7428		0.11	30625	0	S	Arthrospira platensis		0	44
0	693	693	-	Enterobacter aerogenes EA1509E		0	21	1	-	Escherichia coli O157:H7		0	302	302	-	Escherichia coli 042		0	1	1	-	Salmonella enterica subsp. enterica serovar Typhimurium str. T000240		0	279	7	-	Klebsiella pneumoniae subsp. pneumoniae		0.06	17657	0	G	Arthrospira		0.14	33435	212	O	Oscillatoriales		0.11	30625	30625	-	Arthrospira platensis NIES-39		0	44
0	263	263	-	Enterobacter aerogenes KCTC 2190		0	16	16	-	Escherichia coli O157:H7 str. EC4115		0	206	206	-	Escherichia coli HS		0	926	0	-	Salmonella enterica subsp. enterica serovar Schwarzengrund		0	196	196	-	Klebsiella pneumoniae subsp. pneumoniae NTUH-K2044		0.06	17657	0	S	Arthrospira platensis		0.04	10556	0	G	Arthrospira		0.08	23192	0	G	Pseudanabaena		0	14
0.01	1936	1936	S	Enterobacter sp. R4-368		0	4	4	-	Escherichia coli O157:H7 str. EDL933		0	182	182	-	Escherichia coli ED1a		0	926	926	-	Salmonella enterica subsp. enterica serovar Schwarzengrund str. CVM19633		0	63	63	-	Klebsiella pneumoniae subsp. pneumoniae 1084		0.06	17657	17657	-	Arthrospira platensis NIES-39		0.04	10556	0	S	Arthrospira platensis		0.08	23192	23192	S	Pseudanabaena sp. PCC 7367		0	114
0.01	1611	1611	S	Enterobacter sp. 638		0	19	0	-	Escherichia coli O111:H-		0	73	0	-	Escherichia coli O139:H28		0	611	0	-	Salmonella enterica subsp. enterica serovar Cubana		0	9	9	-	Klebsiella pneumoniae subsp. pneumoniae MGH 78578		0.04	13645	0	G	Pseudanabaena		0.04	10556	10556	-	Arthrospira platensis NIES-39		0.05	14540	578	G	Oscillatoria		0	114
0.05	12052	243	G	Pantoea		0	19	19	-	Escherichia coli O111:H- str. 11128		0	73	73	-	Escherichia coli O139:H28 str. E24377A		0	611	611	-	Salmonella enterica subsp. enterica serovar Cubana str. CFSAN002050		0	4	4	-	Klebsiella pneumoniae subsp. pneumoniae HS11286		0.04	13645	13645	S	Pseudanabaena sp. PCC 7367		0.03	7518	0	G	Pseudanabaena		0.05	13928	0	S	Oscillatoria nigro-viridis		0	96
0.02	4306	0	S	Pantoea vagans		0	18	0	-	Escherichia coli O139:H28		0	57	4	-	Escherichia coli O157:H7		0	429	0	-	Salmonella enterica subsp. enterica serovar 4,[5],12:i:-		0	17	0	-	Klebsiella pneumoniae subsp. rhinoscleromatis		0.03	8281	302	G	Oscillatoria		0.03	7518	7518	S	Pseudanabaena sp. PCC 7367		0.05	13928	13928	-	Oscillatoria nigro-viridis PCC 7112		0.01	366
0.02	4306	4306	-	Pantoea vagans C9-1		0	18	18	-	Escherichia coli O139:H28 str. E24377A		0	47	47	-	Escherichia coli O157:H7 str. EC4115		0	429	429	-	Salmonella enterica subsp. enterica serovar 4,[5],12:i:- str. 08-1736		0	17	17	-	Klebsiella pneumoniae subsp. rhinoscleromatis SB3432		0.03	7925	0	S	Oscillatoria nigro-viridis		0.02	4801	183	G	Oscillatoria		0	34	0	S	Oscillatoria acuminata		0.01	227
0.02	4219	4219	S	Pantoea sp. At-9b		0	16	1	-	Escherichia coli O55:H7		0	5	5	-	Escherichia coli O157:H7 str. Sakai		0	257	0	-	Salmonella enterica subsp. enterica serovar Thompson		0	9	9	-	Klebsiella pneumoniae KCTC 2242		0.03	7925	7925	-	Oscillatoria nigro-viridis PCC 7112		0.02	4573	0	S	Oscillatoria nigro-viridis		0	34	34	-	Oscillatoria acuminata PCC 6304		0	153
0.01	3226	1994	S	Pantoea ananatis		0	13	13	-	Escherichia coli O55:H7 str. RM12579		0	1	1	-	Escherichia coli O157:H7 str. EDL933		0	257	257	-	Salmonella enterica subsp. enterica serovar Thompson str. RM6836		0	9	9	-	Klebsiella pneumoniae JM45		0	54	0	S	Oscillatoria acuminata		0.02	4573	4573	-	Oscillatoria nigro-viridis PCC 7112		0.05	13052	0	G	Trichodesmium		0	153
0	673	673	-	Pantoea ananatis LMG 5342		0	2	2	-	Escherichia coli O55:H7 str. CB9615		0	50	50	-	Escherichia coli ABU 83972		0	122	121	-	Salmonella enterica subsp. enterica serovar Agona		0	2	2	-	Klebsiella pneumoniae CG43		0	54	54	-	Oscillatoria acuminata PCC 6304		0	45	0	S	Oscillatoria acuminata		0.05	13052	0	S	Trichodesmium erythraeum		0	71
0	325	325	-	Pantoea ananatis LMG 20103		0	16	16	-	Escherichia coli ABU 83972		0	40	40	-	Escherichia coli SE15		0	1	1	-	Salmonella enterica subsp. enterica serovar Agona str. 24249		0	1296	322	S	Klebsiella oxytoca		0.02	6593	0	G	Trichodesmium		0	45	45	-	Oscillatoria acuminata PCC 6304		0.05	13052	13052	-	Trichodesmium erythraeum IMS101		0	71
0	234	234	-	Pantoea ananatis PA13		0	15	15	-	Escherichia coli SE15		0	23	23	-	Escherichia coli JJ1886		0	74	0	-	Salmonella enterica subsp. enterica serovar Javiana		0	852	852	-	Klebsiella oxytoca KCTC 1686		0.02	6593	0	S	Trichodesmium erythraeum		0.02	3717	0	G	Leptolyngbya		0.05	12881	0	G	Leptolyngbya		0	72
0	58	58	S	Candidatus Pantoea carbekii		0	14	14	-	Escherichia coli UMNK88		0	21	18	-	Escherichia coli O104:H4		0	74	74	-	Salmonella enterica subsp. enterica serovar Javiana str. CFSAN001992		0	122	122	-	Klebsiella oxytoca E718		0.02	6593	6593	-	Trichodesmium erythraeum IMS101		0.02	3717	3717	S	Leptolyngbya sp. PCC 7376		0.05	12881	12881	S	Leptolyngbya sp. PCC 7376		0	72
0.03	8927	0	G	Dickeya		0	13	13	-	Escherichia coli UMN026		0	3	3	-	Escherichia coli O104:H4 str. 2009EL-2071		0	72	0	-	Salmonella enterica subsp. enterica serovar Paratyphi B		0.02	4930	50	G	Salmonella		0.02	6446	0	G	Leptolyngbya		0.02	3702	0	G	Trichodesmium		0.03	8819	0	G	Crinalium		0	59
0.03	8927	683	S	Dickeya dadantii		0	12	12	-	Escherichia coli APEC O1		0	17	17	-	Escherichia coli ETEC H10407		0	72	72	-	Salmonella enterica subsp. enterica serovar Paratyphi B str. SPB7		0.02	4602	457	S	Salmonella enterica		0.02	6446	6446	S	Leptolyngbya sp. PCC 7376		0.02	3702	0	S	Trichodesmium erythraeum		0.03	8819	0	S	Crinalium epipsammum		0.02	801
0.02	4157	4157	-	Dickeya dadantii Ech586		0	12	12	-	Escherichia coli IAI1		0	15	15	-	Escherichia coli P12b		0	55	51	-	Salmonella enterica subsp. enterica serovar Typhi		0.01	3749	1577	-	Salmonella enterica subsp. enterica		0.02	5293	0	G	Crinalium		0.02	3702	3702	-	Trichodesmium erythraeum IMS101		0.03	8819	8819	-	Crinalium epipsammum PCC 9333		0.02	801
0.02	4087	4087	-	Dickeya dadantii 3937		0	11	7	-	Escherichia coli O104:H4		0	14	0	-	Escherichia coli O111:H-		0	4	4	-	Salmonella enterica subsp. enterica serovar Typhi str. P-stx-12		0	570	570	-	Salmonella enterica subsp. enterica serovar Agona		0.02	5293	0	S	Crinalium epipsammum		0.01	2882	0	G	Crinalium		0	14	0	G	Microcoleus		0.01	438
0.03	8574	1517	G	Klebsiella		0	4	4	-	Escherichia coli O104:H4 str. 2009EL-2071		0	14	14	-	Escherichia coli O111:H- str. 11128		0	50	50	-	Salmonella enterica subsp. enterica serovar Newport		0	374	371	-	Salmonella enterica subsp. enterica serovar Typhimurium		0.02	5293	5293	-	Crinalium epipsammum PCC 9333		0.01	2882	0	S	Crinalium epipsammum		0	14	14	S	Microcoleus sp. PCC 7113		0.01	438
0.01	3177	2028	S	Klebsiella oxytoca		0	10	0	-	Escherichia coli C		0	13	13	-	Escherichia coli 536		0	39	0	-	Salmonella enterica subsp. enterica serovar Dublin		0	2	2	-	Salmonella enterica subsp. enterica serovar Typhimurium str. DT104		0	49	0	G	Geitlerinema		0.01	2882	2882	-	Crinalium epipsammum PCC 9333		0	9	0	G	Geitlerinema		0	145
0	765	765	-	Klebsiella oxytoca KCTC 1686		0	10	10	-	Escherichia coli ATCC 8739		0	10	0	-	Escherichia coli O127:H6		0	39	39	-	Salmonella enterica subsp. enterica serovar Dublin str. CT_02021853		0	1	1	-	Salmonella enterica subsp. enterica serovar Typhimurium str. 798		0	49	49	S	Geitlerinema sp. PCC 7407		0	28	0	G	Microcoleus		0	9	9	S	Geitlerinema sp. PCC 7407		0	120
0	384	384	-	Klebsiella oxytoca E718		0	8	8	-	Escherichia coli APEC O78		0	10	10	-	Escherichia coli O127:H6 str. E2348/69		0	34	0	-	Salmonella enterica subsp. enterica serovar Bareilly		0	353	353	-	Salmonella enterica subsp. enterica serovar Typhi		0	30	0	G	Microcoleus		0	28	28	S	Microcoleus sp. PCC 7113		0.14	38828	9032	O	Nostocales		0	106
0.01	2972	1117	S	Klebsiella pneumoniae		0	5	0	-	Escherichia coli O103:H2		0	6	6	-	Escherichia coli APEC O78		0	34	34	-	Salmonella enterica subsp. enterica serovar Bareilly str. CFSAN000189		0	247	0	-	Salmonella enterica subsp. enterica serovar Cubana		0	30	30	S	Microcoleus sp. PCC 7113		0	19	0	G	Geitlerinema		0.06	17989	9	F	Nostocaceae		0.01	226
0	896	896	-	Klebsiella pneumoniae 342		0	5	5	-	Escherichia coli O103:H2 str. 12009		0	5	0	-	Escherichia coli O103:H2		0	32	24	-	Salmonella enterica subsp. enterica serovar Heidelberg		0	247	247	-	Salmonella enterica subsp. enterica serovar Cubana str. CFSAN002050		0.07	21931	5055	O	Nostocales		0	19	19	S	Geitlerinema sp. PCC 7407		0.03	9843	16	G	Nostoc		0	28
0	510	51	-	Klebsiella pneumoniae subsp. pneumoniae		0	5	0	-	Escherichia coli O83:H1		0	5	5	-	Escherichia coli O103:H2 str. 12009		0	8	8	-	Salmonella enterica subsp. enterica serovar Heidelberg str. B182		0	183	0	-	Salmonella enterica subsp. enterica serovar Javiana		0.04	11124	27	F	Nostocaceae		0.05	12703	2785	O	Nostocales		0.03	9744	0	S	Nostoc punctiforme		0	10
0	252	252	-	Klebsiella pneumoniae subsp. pneumoniae HS11286		0	5	5	-	Escherichia coli O83:H1 str. NRG 857C		0	4	1	-	Escherichia coli O55:H7		0	20	18	-	Salmonella enterica subsp. enterica serovar Paratyphi A		0	183	183	-	Salmonella enterica subsp. enterica serovar Javiana str. CFSAN001992		0.02	5840	14	G	Nostoc		0.03	6536	13	F	Nostocaceae		0.03	9744	9744	-	Nostoc punctiforme PCC 73102		0	5
0	121	121	-	Klebsiella pneumoniae subsp. pneumoniae MGH 78578		0	3	3	-	Escherichia coli CFT073		0	2	2	-	Escherichia coli O55:H7 str. RM12579		0	2	2	-	Salmonella enterica subsp. enterica serovar Paratyphi A str. AKU_12601		0	170	0	-	Salmonella enterica subsp. enterica serovar Schwarzengrund		0.02	5688	0	S	Nostoc punctiforme		0.01	3290	11	G	Nostoc		0	42	42	S	Nostoc sp. PCC 7120		0	88
0	68	68	-	Klebsiella pneumoniae subsp. pneumoniae NTUH-K2044		0	3	3	-	Escherichia coli W		0	1	1	-	Escherichia coli O55:H7 str. CB9615		0	20	0	-	Salmonella enterica subsp. enterica serovar Choleraesuis		0	170	170	-	Salmonella enterica subsp. enterica serovar Schwarzengrund str. CVM19633		0.02	5688	5688	-	Nostoc punctiforme PCC 73102		0.01	3184	0	S	Nostoc punctiforme		0	35	35	S	Nostoc sp. PCC 7524		0	88
0	18	18	-	Klebsiella pneumoniae subsp. pneumoniae 1084		0	3	3	-	Escherichia coli IAI39		0	4	4	-	Escherichia coli UMNK88		0	20	20	-	Salmonella enterica subsp. enterica serovar Choleraesuis str. SC-B67		0	147	0	-	Salmonella enterica subsp. enterica serovar Paratyphi B		0	95	95	S	Nostoc sp. PCC 7120		0.01	3184	3184	-	Nostoc punctiforme PCC 73102		0	6	6	S	Nostoc sp. PCC 7107		0	17
0	205	205	-	Klebsiella pneumoniae KCTC 2242		0	2	0	-	Escherichia coli K-12		0	3	3	-	Escherichia coli W		0	12	0	-	Salmonella enterica subsp. enterica serovar Gallinarum		0	147	147	-	Salmonella enterica subsp. enterica serovar Paratyphi B str. SPB7		0	35	35	S	Nostoc sp. PCC 7524		0	50	50	S	Nostoc sp. PCC 7120		0.03	8051	0	G	Anabaena		0	7
0	175	0	-	Klebsiella pneumoniae subsp. rhinoscleromatis		0	1	1	-	Escherichia coli BW2952		0	2	0	-	Escherichia coli K-12		0	12	12	-	Salmonella enterica subsp. enterica serovar Gallinarum str. 287/91		0	102	0	-	Salmonella enterica subsp. enterica serovar Heidelberg		0	8	8	S	Nostoc sp. PCC 7107		0	36	36	S	Nostoc sp. PCC 7524		0.03	8030	8030	S	Anabaena sp. 90		0	7
0	175	175	-	Klebsiella pneumoniae subsp. rhinoscleromatis SB3432		0	1	1	-	Escherichia coli str. K-12 substr. MDS42		0	1	1	-	Escherichia coli str. K-12 substr. MG1655		0	5	0	-	Salmonella enterica subsp. enterica serovar Enteritidis		0	93	93	-	Salmonella enterica subsp. enterica serovar Heidelberg str. SL476		0.02	5096	0	G	Anabaena		0	9	9	S	Nostoc sp. PCC 7107		0	21	0	S	Anabaena cylindrica		0	7
0	53	53	-	Klebsiella pneumoniae CG43		0	2	0	-	Escherichia coli O26:H11		0	1	1	-	Escherichia coli BW2952		0	5	5	-	Salmonella enterica subsp. enterica serovar Enteritidis str. P125109		0	9	9	-	Salmonella enterica subsp. enterica serovar Heidelberg str. B182		0.02	5068	5068	S	Anabaena sp. 90		0.01	3147	0	G	Anabaena		0	21	21	-	Anabaena cylindrica PCC 7122		0	3
0	16	16	-	Klebsiella pneumoniae JM45		0	2	2	-	Escherichia coli O26:H11 str. 11368		0	2	0	-	Escherichia coli O26:H11		0	2	0	-	Salmonella enterica subsp. enterica serovar Paratyphi C		0	9	0	-	Salmonella enterica subsp. enterica serovar Choleraesuis		0	27	0	S	Anabaena cylindrica		0.01	3129	3129	S	Anabaena sp. 90		0	63	0	G	Trichormus		0	3
0	908	0	S	Klebsiella variicola		0	2	2	-	Escherichia coli LF82		0	2	2	-	Escherichia coli O26:H11 str. 11368		0	2	2	-	Salmonella enterica subsp. enterica serovar Paratyphi C str. RKS4594		0	9	9	-	Salmonella enterica subsp. enterica serovar Choleraesuis str. SC-B67		0	27	27	-	Anabaena cylindrica PCC 7122		0	18	0	S	Anabaena cylindrica		0	63	0	S	Trichormus azollae		0.04	1428
0	908	908	-	Klebsiella variicola At-22		0	2	2	-	Escherichia coli KO11FL		0	2	2	-	Escherichia coli UTI89		0	1	0	-	Salmonella enterica subsp. enterica serovar Gallinarum/pullorum		0	3	0	-	Salmonella enterica subsp. enterica serovar Gallinarum		0	1	0	S	Anabaena variabilis		0	18	18	-	Anabaena cylindrica PCC 7122		0	63	63	-	'Nostoc azollae' 0708		0.01	427
0.02	5582	815	G	Cronobacter		0	2	2	-	Escherichia coli PMV-1		0	2	2	-	Escherichia coli UMN026		0	1	1	-	Salmonella enterica subsp. enterica serovar Gallinarum/pullorum str. CDC1983-67		0	3	3	-	Salmonella enterica subsp. enterica serovar Gallinarum str. 287/91		0	1	1	-	Anabaena variabilis ATCC 29413		0	77	0	G	Trichormus		0	23	0	G	Cylindrospermum		0.01	427
0.01	3400	1383	S	Cronobacter sakazakii		0	1	0	-	Escherichia coli B		0	2	2	-	Escherichia coli NA114		0	952	0	-	Salmonella enterica subsp. arizonae		0	3	0	-	Salmonella enterica subsp. enterica serovar Paratyphi C		0	138	0	G	Trichormus		0	77	0	S	Trichormus azollae		0	23	0	S	Cylindrospermum stagnale		0.01	427
0	1108	1108	-	Cronobacter sakazakii CMCC 45402		0	1	1	-	Escherichia coli B str. REL606		0	1	1	-	Escherichia coli KO11FL		0	952	952	-	Salmonella enterica subsp. arizonae serovar 62:z4,z23:-		0	3	3	-	Salmonella enterica subsp. enterica serovar Paratyphi C str. RKS4594		0	138	0	S	Trichormus azollae		0	77	77	-	'Nostoc azollae' 0708		0	23	23	-	Cylindrospermum stagnale PCC 7417		0.01	320
0	374	374	-	Cronobacter sakazakii SP291		0	1	1	-	Escherichia coli UTI89		0	1	0	-	Escherichia coli O7:K1		0	879	554	S	Salmonella bongori		0	3	0	-	Salmonella enterica subsp. enterica serovar Bareilly		0	138	138	-	'Nostoc azollae' 0708		0	9	0	G	Cylindrospermum		0.04	11807	0	F	Rivulariaceae		0.01	320
0	295	295	-	Cronobacter sakazakii ES15		0	1	1	-	Escherichia coli UM146		0	1	1	-	Escherichia coli O7:K1 str. CE10		0	236	236	-	Salmonella bongori N268-08		0	3	3	-	Salmonella enterica subsp. enterica serovar Bareilly str. CFSAN000189		0	23	0	G	Cylindrospermum		0	9	0	S	Cylindrospermum stagnale		0.04	11776	0	G	Rivularia		0.01	320
0	240	240	-	Cronobacter sakazakii ATCC BAA-894		0	1	0	-	Escherichia coli O7:K1		0	124	0	S	Escherichia fergusonii		0	89	89	-	Salmonella bongori NCTC 12419		0	2	0	-	Salmonella enterica subsp. enterica serovar Thompson		0	23	0	S	Cylindrospermum stagnale		0	9	9	-	Cylindrospermum stagnale PCC 7417		0.04	11776	11776	S	Rivularia sp. PCC 7116		0.01	263
0.01	1367	0	S	Cronobacter turicensis		0	1	1	-	Escherichia coli O7:K1 str. CE10		0	124	124	-	Escherichia fergusonii ATCC 35469		0.03	8540	1070	G	Klebsiella		0	2	2	-	Salmonella enterica subsp. enterica serovar Thompson str. RM6836		0	23	23	-	Cylindrospermum stagnale PCC 7417		0.01	3382	0	F	Rivulariaceae		0	31	0	G	Calothrix		0.01	263
0.01	1367	1367	-	Cronobacter turicensis z3032		0	88	0	S	Escherichia fergusonii		0.03	8214	329	G	Klebsiella		0.02	4520	1112	S	Klebsiella pneumoniae		0	2	0	-	Salmonella enterica subsp. enterica serovar Gallinarum/pullorum		0.02	5752	0	F	Rivulariaceae		0.01	3347	0	G	Rivularia		0	18	18	S	Calothrix sp. PCC 7507		0.01	263
0.02	5000	200	G	Salmonella		0	88	88	-	Escherichia fergusonii ATCC 35469		0.02	6713	418	S	Klebsiella oxytoca		0.01	2157	928	-	Klebsiella pneumoniae subsp. pneumoniae		0	2	2	-	Salmonella enterica subsp. enterica serovar Gallinarum/pullorum str. CDC1983-67		0.02	5728	0	G	Rivularia		0.01	3347	3347	S	Rivularia sp. PCC 7116		0	13	0	S	Calothrix parietina		0.03	937
0.02	3999	240	S	Salmonella enterica		0.07	18068	479	G	Klebsiella		0.02	6127	6127	-	Klebsiella oxytoca KCTC 1686		0	868	868	-	Klebsiella pneumoniae subsp. pneumoniae NTUH-K2044		0	2	2	-	Salmonella enterica subsp. enterica serovar Paratyphi A		0.02	5728	5728	S	Rivularia sp. PCC 7116		0	35	0	G	Calothrix		0	13	13	-	Calothrix sp. PCC 6303		0.02	844
0.01	2480	1490	-	Salmonella enterica subsp. enterica		0.05	14991	650	S	Klebsiella oxytoca		0	168	168	-	Klebsiella oxytoca E718		0	191	191	-	Klebsiella pneumoniae subsp. pneumoniae 1084		0	2	1	-	Salmonella enterica subsp. enterica serovar Newport		0	24	0	G	Calothrix		0	19	0	S	Calothrix parietina		0.03	8135	0	O	Pleurocapsales		0.01	242
0	217	0	-	Salmonella enterica subsp. enterica serovar Cubana		0.05	14133	14133	-	Klebsiella oxytoca KCTC 1686		0	1133	340	S	Klebsiella pneumoniae		0	94	94	-	Klebsiella pneumoniae subsp. pneumoniae HS11286		0	1	1	-	Salmonella enterica subsp. enterica serovar Newport str. USMARC-S3124.1		0	17	0	S	Calothrix parietina		0	19	19	-	Calothrix sp. PCC 6303		0.03	8086	0	G	Chroococcidiopsis		0.01	242
0	217	217	-	Salmonella enterica subsp. enterica serovar Cubana str. CFSAN002050		0	208	208	-	Klebsiella oxytoca E718		0	346	4	-	Klebsiella pneumoniae subsp. pneumoniae		0	76	76	-	Klebsiella pneumoniae subsp. pneumoniae MGH 78578		0	396	0	-	Salmonella enterica subsp. arizonae		0	17	17	-	Calothrix sp. PCC 6303		0	16	16	S	Calothrix sp. PCC 7507		0.03	8086	0	S	Chroococcidiopsis thermalis		0	166
0	147	0	-	Salmonella enterica subsp. enterica serovar Typhimurium		0.01	2499	802	S	Klebsiella pneumoniae		0	321	321	-	Klebsiella pneumoniae subsp. pneumoniae NTUH-K2044		0	830	830	-	Klebsiella pneumoniae 342		0	396	396	-	Salmonella enterica subsp. arizonae serovar 62:z4,z23:-		0	7	7	S	Calothrix sp. PCC 7507		0.01	2787	0	C	Gloeobacteria		0.03	8086	8086	-	Chroococcidiopsis thermalis PCC 7203		0	166
0	78	0	-	Salmonella enterica subsp. enterica serovar Typhimurium var. 5-		0	603	0	-	Klebsiella pneumoniae subsp. rhinoscleromatis		0	18	18	-	Klebsiella pneumoniae subsp. pneumoniae MGH 78578		0	208	208	-	Klebsiella pneumoniae KCTC 2242		0	278	267	S	Salmonella bongori		0.01	4452	0	O	Pleurocapsales		0.01	2787	0	O	Gloeobacterales		0	38	0	G	Stanieria		0	163
0	78	78	-	Salmonella enterica subsp. enterica serovar Typhimurium var. 5- str. CFSAN001921		0	603	603	-	Klebsiella pneumoniae subsp. rhinoscleromatis SB3432		0	3	3	-	Klebsiella pneumoniae subsp. pneumoniae HS11286		0	163	163	-	Klebsiella pneumoniae JM45		0	10	10	-	Salmonella bongori N268-08		0.01	4386	0	G	Chroococcidiopsis		0.01	2787	26	G	Gloeobacter		0	38	0	S	Stanieria cyanosphaera		0	163
0	58	58	-	Salmonella enterica subsp. enterica serovar Typhimurium str. U288		0	582	28	-	Klebsiella pneumoniae subsp. pneumoniae		0	284	0	-	Klebsiella pneumoniae subsp. rhinoscleromatis		0	31	0	-	Klebsiella pneumoniae subsp. rhinoscleromatis		0	1	1	-	Salmonella bongori NCTC 12419		0.01	4386	0	S	Chroococcidiopsis thermalis		0.01	2712	0	S	Gloeobacter violaceus		0	38	38	-	Stanieria cyanosphaera PCC 7437		0	158
0	9	9	-	Salmonella enterica subsp. enterica serovar Typhimurium str. T000240		0	504	504	-	Klebsiella pneumoniae subsp. pneumoniae NTUH-K2044		0	284	284	-	Klebsiella pneumoniae subsp. rhinoscleromatis SB3432		0	31	31	-	Klebsiella pneumoniae subsp. rhinoscleromatis SB3432		0.02	4417	278	G	Serratia		0.01	4386	4386	-	Chroococcidiopsis thermalis PCC 7203		0.01	2712	2712	-	Gloeobacter violaceus PCC 7421		0	11	0	G	Pleurocapsa		0	158
0	2	2	-	Salmonella enterica subsp. enterica serovar Typhimurium str. D23580		0	25	25	-	Klebsiella pneumoniae subsp. pneumoniae MGH 78578		0	114	114	-	Klebsiella pneumoniae 342		0	19	19	-	Klebsiella pneumoniae CG43		0.01	1798	11	S	Serratia marcescens		0	53	0	G	Stanieria		0	49	0	S	Gloeobacter kilaueensis		0	11	0	S	Pleurocapsa minor		0	158
0	103	0	-	Salmonella enterica subsp. enterica serovar Choleraesuis		0	22	22	-	Klebsiella pneumoniae subsp. pneumoniae 1084		0	24	24	-	Klebsiella pneumoniae KCTC 2242		0.01	2788	1292	S	Klebsiella oxytoca		0	913	913	-	Serratia marcescens WW4		0	53	0	S	Stanieria cyanosphaera		0	49	49	-	Gloeobacter kilaueensis JS1		0	11	11	-	Pleurocapsa sp. PCC 7327		0	93
0	103	103	-	Salmonella enterica subsp. enterica serovar Choleraesuis str. SC-B67		0	3	3	-	Klebsiella pneumoniae subsp. pneumoniae HS11286		0	23	23	-	Klebsiella pneumoniae CG43		0	1114	1114	-	Klebsiella oxytoca KCTC 1686		0	874	874	-	Serratia marcescens FGI94		0	53	53	-	Stanieria cyanosphaera PCC 7437		0.01	2546	0	O	Pleurocapsales		0.03	7063	0	C	Gloeobacteria		0	93
0	90	58	-	Salmonella enterica subsp. enterica serovar Agona		0	320	320	-	Klebsiella pneumoniae 342		0	2	2	-	Klebsiella pneumoniae JM45		0	382	382	-	Klebsiella oxytoca E718		0	1157	0	S	Serratia proteamaculans		0	13	0	G	Pleurocapsa		0.01	2485	0	G	Chroococcidiopsis		0.03	7063	0	O	Gloeobacterales		0.02	625
0	32	32	-	Salmonella enterica subsp. enterica serovar Agona str. 24249		0	157	157	-	Klebsiella pneumoniae KCTC 2242		0	39	0	S	Klebsiella variicola		0	162	0	S	Klebsiella variicola		0	1157	1157	-	Serratia proteamaculans 568		0	13	0	S	Pleurocapsa minor		0.01	2485	0	S	Chroococcidiopsis thermalis		0.03	7063	43	G	Gloeobacter		0.01	407
0	88	73	-	Salmonella enterica subsp. enterica serovar Typhi		0	25	25	-	Klebsiella pneumoniae CG43		0	39	39	-	Klebsiella variicola At-22		0	162	162	-	Klebsiella variicola At-22		0	665	0	S	Serratia liquefaciens		0	13	13	-	Pleurocapsa sp. PCC 7327		0.01	2485	2485	-	Chroococcidiopsis thermalis PCC 7203		0.02	7008	0	S	Gloeobacter violaceus		0.01	200
0	15	15	-	Salmonella enterica subsp. enterica serovar Typhi str. P-stx-12		0	10	10	-	Klebsiella pneumoniae JM45		0.02	6836	0	G	Dickeya		0.03	8414	0	G	Dickeya		0	665	665	-	Serratia liquefaciens ATCC 27592		0.01	4386	0	C	Gloeobacteria		0	52	0	G	Stanieria		0.02	7008	7008	-	Gloeobacter violaceus PCC 7421		0	120
0	85	74	-	Salmonella enterica subsp. enterica serovar Heidelberg		0	99	0	S	Klebsiella variicola		0.02	6836	81	S	Dickeya dadantii		0.03	8414	594	S	Dickeya dadantii		0	518	132	S	Serratia plymuthica		0.01	4386	0	O	Gloeobacterales		0	52	0	S	Stanieria cyanosphaera		0	12	0	S	Gloeobacter kilaueensis		0	76
0	9	9	-	Salmonella enterica subsp. enterica serovar Heidelberg str. SL476		0	99	99	-	Klebsiella variicola At-22		0.02	4589	4589	-	Dickeya dadantii 3937		0.02	5283	5283	-	Dickeya dadantii 3937		0	248	248	-	Serratia plymuthica S13		0.01	4386	65	G	Gloeobacter		0	52	52	-	Stanieria cyanosphaera PCC 7437		0	12	12	-	Gloeobacter kilaueensis JS1		0	128
0	2	2	-	Salmonella enterica subsp. enterica serovar Heidelberg str. B182		0.06	17662	836	G	Serratia		0.01	2166	2166	-	Dickeya dadantii Ech586		0.01	2537	2537	-	Dickeya dadantii Ech586		0	138	138	-	Serratia plymuthica 4Rx13		0.01	4228	0	S	Gloeobacter violaceus		0	9	0	G	Pleurocapsa		0	1114	0	O	Prochlorales		0	128
0	76	0	-	Salmonella enterica subsp. enterica serovar Javiana		0.03	9107	72	S	Serratia marcescens		0.02	5885	662	G	Erwinia		0.03	8172	1112	G	Erwinia		0	1	1	S	Serratia sp. AS13		0.01	4228	4228	-	Gloeobacter violaceus PCC 7421		0	9	0	S	Pleurocapsa minor		0	1114	0	F	Prochlorococcaceae		0	72
0	76	76	-	Salmonella enterica subsp. enterica serovar Javiana str. CFSAN001992		0.03	7296	7296	-	Serratia marcescens FGI94		0.01	2025	0	S	Erwinia billingiae		0.01	2134	0	S	Erwinia billingiae		0.01	3426	6	G	Escherichia		0	93	0	S	Gloeobacter kilaueensis		0	9	9	-	Pleurocapsa sp. PCC 7327		0	1114	0	G	Prochlorococcus		0	148
0	63	0	-	Salmonella enterica subsp. enterica serovar Paratyphi B		0.01	1739	1739	-	Serratia marcescens WW4		0.01	2025	2025	-	Erwinia billingiae Eb661		0.01	2134	2134	-	Erwinia billingiae Eb661		0.01	3268	2166	S	Escherichia coli		0	93	93	-	Gloeobacter kilaueensis JS1		0	853	0	O	Prochlorales		0	1114	24	S	Prochlorococcus marinus		0	148
0	63	63	-	Salmonella enterica subsp. enterica serovar Paratyphi B str. SPB7		0.02	4168	377	S	Serratia plymuthica		0	1381	1376	S	Erwinia pyrifoliae		0.01	2034	2034	S	Erwinia amylovora		0	317	0	-	Escherichia coli O55:H7		0	1052	0	O	Prochlorales		0	853	0	F	Prochlorococcaceae		0	952	0	-	Prochlorococcus marinus subsp. pastoris		0	148
0	31	0	-	Salmonella enterica subsp. enterica serovar Bareilly		0.01	3499	3499	-	Serratia plymuthica S13		0	5	5	-	Erwinia pyrifoliae Ep1/96		0	1457	0	S	Erwinia tasmaniensis		0	289	289	-	Escherichia coli O55:H7 str. RM12579		0	1052	0	F	Prochlorococcaceae		0	853	0	G	Prochlorococcus		0	952	952	-	Prochlorococcus marinus subsp. pastoris str. CCMP1986		0	69
0	31	31	-	Salmonella enterica subsp. enterica serovar Bareilly str. CFSAN000189		0	292	292	-	Serratia plymuthica 4Rx13		0	752	752	S	Erwinia sp. Ejp617		0	1457	1457	-	Erwinia tasmaniensis Et1/99		0	28	28	-	Escherichia coli O55:H7 str. CB9615		0	1052	0	G	Prochlorococcus		0	853	24	S	Prochlorococcus marinus		0	35	35	-	Prochlorococcus marinus str. NATL2A		0	69
0	28	28	-	Salmonella enterica subsp. enterica serovar Newport		0.01	1817	0	S	Serratia proteamaculans		0	674	0	S	Erwinia tasmaniensis		0	1298	1296	S	Erwinia pyrifoliae		0	260	260	-	Escherichia coli SMS-3-5		0	1052	42	S	Prochlorococcus marinus		0	693	0	-	Prochlorococcus marinus subsp. pastoris		0	18	18	-	Prochlorococcus marinus str. NATL1A		0	69
0	20	19	-	Salmonella enterica subsp. enterica serovar Paratyphi A		0.01	1817	1817	-	Serratia proteamaculans 568		0	674	674	-	Erwinia tasmaniensis Et1/99		0	2	2	-	Erwinia pyrifoliae Ep1/96		0	187	0	-	Escherichia coli O26:H11		0	841	0	-	Prochlorococcus marinus subsp. pastoris		0	693	693	-	Prochlorococcus marinus subsp. pastoris str. CCMP1986		0	17	17	-	Prochlorococcus marinus str. AS9601		0.01	390
0	1	1	-	Salmonella enterica subsp. enterica serovar Paratyphi A str. AKU_12601		0.01	1733	0	S	Serratia liquefaciens		0	391	391	S	Erwinia amylovora		0	137	137	S	Erwinia sp. Ejp617		0	187	187	-	Escherichia coli O26:H11 str. 11368		0	841	841	-	Prochlorococcus marinus subsp. pastoris str. CCMP1986		0	24	24	-	Prochlorococcus marinus str. MIT 9211		0	15	15	-	Prochlorococcus marinus str. MIT 9215		0.01	256
0	20	0	-	Salmonella enterica subsp. enterica serovar Schwarzengrund		0.01	1733	1733	-	Serratia liquefaciens ATCC 27592		0.02	5333	362	G	Cronobacter		0.03	7723	2039	G	Rahnella		0	97	97	-	Escherichia coli HS		0	41	41	-	Prochlorococcus marinus str. NATL2A		0	23	23	-	Prochlorococcus marinus str. MIT 9215		0	14	14	-	Prochlorococcus marinus str. MIT 9313		0.01	256
0	20	20	-	Salmonella enterica subsp. enterica serovar Schwarzengrund str. CVM19633		0	1	1	S	Serratia sp. AS13		0.01	3216	0	S	Cronobacter turicensis		0.01	3243	29	S	Rahnella aquatilis		0	63	0	-	Escherichia coli O127:H6		0	29	29	-	Prochlorococcus marinus str. AS9601		0	18	18	-	Prochlorococcus marinus str. AS9601		0	14	14	-	Prochlorococcus marinus str. MIT 9211		0.01	256
0	13	0	-	Salmonella enterica subsp. enterica serovar Thompson		0.06	16279	1175	G	Erwinia		0.01	3216	3216	-	Cronobacter turicensis z3032		0.01	2854	2854	-	Rahnella aquatilis CIP 78.65 = ATCC 33071		0	63	63	-	Escherichia coli O127:H6 str. E2348/69		0	23	23	-	Prochlorococcus marinus str. MIT 9515		0	18	18	-	Prochlorococcus marinus str. NATL1A		0	13	13	-	Prochlorococcus marinus str. MIT 9301		0	125
0	13	13	-	Salmonella enterica subsp. enterica serovar Thompson str. RM6836		0.03	8203	0	S	Erwinia billingiae		0.01	1755	734	S	Cronobacter sakazakii		0	360	360	-	Rahnella aquatilis HX2		0	54	3	-	Escherichia coli O157:H7		0	17	17	-	Prochlorococcus marinus str. NATL1A		0	15	15	-	Prochlorococcus marinus str. MIT 9515		0	9	9	-	Prochlorococcus marinus str. MIT 9515		0	125
0	6	0	-	Salmonella enterica subsp. enterica serovar Gallinarum		0.03	8203	8203	-	Erwinia billingiae Eb661		0	810	810	-	Cronobacter sakazakii CMCC 45402		0.01	2391	2391	S			0	51	51	-	Escherichia coli O157:H7 str. EC4115		0	16	16	-	Prochlorococcus marinus str. MIT 9313		0	13	13	-	Prochlorococcus marinus str. NATL2A		0	2	2	-	Prochlorococcus marinus str. MIT 9312		0	125
0	6	6	-	Salmonella enterica subsp. enterica serovar Gallinarum str. 287/91		0.01	3090	3079	S	Erwinia pyrifoliae		0	130	130	-	Cronobacter sakazakii SP291		0	50	50	S	Rahnella sp. Y9602		0	34	34	-	Escherichia coli ED1a		0	14	14	-	Prochlorococcus marinus str. MIT 9215		0	11	11	-	Prochlorococcus marinus str. MIT 9301		0	1	0	-	Prochlorococcus marinus subsp. marinus		0	125
0	1	0	-	Salmonella enterica subsp. enterica serovar Paratyphi C		0	11	11	-	Erwinia pyrifoliae Ep1/96		0	53	53	-	Cronobacter sakazakii ATCC BAA-894		0.02	5989	70	G	Escherichia		0	18	0	-	Escherichia coli O111:H-		0	9	9	-	Prochlorococcus marinus str. MIT 9211		0	6	6	-	Prochlorococcus marinus str. MIT 9312		0	1	1	-	Prochlorococcus marinus subsp. marinus str. CCMP1375		0.01	250
0	1	1	-	Salmonella enterica subsp. enterica serovar Paratyphi C str. RKS4594		0.01	1518	0	S	Erwinia tasmaniensis		0	28	28	-	Cronobacter sakazakii ES15		0.02	5724	2392	S	Escherichia coli		0	18	18	-	Escherichia coli O111:H- str. 11128		0	8	8	-	Prochlorococcus marinus str. MIT 9312		0	6	6	-	Prochlorococcus marinus str. MIT 9313		0.07	20245	42	P	Firmicutes		0.01	250
0	1	0	-	Salmonella enterica subsp. enterica serovar Enteritidis		0.01	1518	1518	-	Erwinia tasmaniensis Et1/99		0.01	3018	26	G	Salmonella		0	805	805	-	Escherichia coli JJ1886		0	10	0	-	Escherichia coli O139:H28		0	7	7	-	Prochlorococcus marinus str. MIT 9301		0	2	0	-	Prochlorococcus marinus subsp. marinus		0.05	13276	10	C	Clostridia		0.01	238
0	1	1	-	Salmonella enterica subsp. enterica serovar Enteritidis str. P125109		0.01	1437	1437	S	Erwinia sp. Ejp617		0.01	2610	47	S	Salmonella enterica		0	671	671	-	Escherichia coli IAI1		0	10	10	-	Escherichia coli O139:H28 str. E24377A		0	5	0	-	Prochlorococcus marinus subsp. marinus		0	2	2	-	Prochlorococcus marinus subsp. marinus str. CCMP1375		0.04	12399	6	O	Clostridiales		0.01	238
0	1	0	-	Salmonella enterica subsp. enterica serovar 4,[5],12:i:-		0	856	853	S	Erwinia amylovora		0.01	2175	1251	-	Salmonella enterica subsp. enterica		0	469	469	-	Escherichia coli UMN026		0	8	0	-	Escherichia coli C		0	5	5	-	Prochlorococcus marinus subsp. marinus str. CCMP1375		0.12	29072	208	P	Actinobacteria		0.02	4962	0	F	Eubacteriaceae		0	6
0	1	1	-	Salmonella enterica subsp. enterica serovar 4,[5],12:i:- str. 08-1736		0	3	3	-	Erwinia amylovora CFBP1430		0	672	0	-	Salmonella enterica subsp. enterica serovar Bareilly		0	442	0	-	Escherichia coli O127:H6		0	8	8	-	Escherichia coli ATCC 8739		0.35	107375	378	P	Actinobacteria		0.09	20152	1694	C	Actinobacteria		0.02	4959	0	G	Acetobacterium		0	6
0	1279	0	-	Salmonella enterica subsp. arizonae		0.06	15907	0	G	Dickeya		0	672	672	-	Salmonella enterica subsp. enterica serovar Bareilly str. CFSAN000189		0	442	442	-	Escherichia coli O127:H6 str. E2348/69		0	7	7	-	Escherichia coli SE15		0.3	90138	7366	C	Actinobacteria		0.02	3912	163	O	Corynebacteriales		0.02	4959	0	S	Acetobacterium woodii		0	3
0	1279	1279	-	Salmonella enterica subsp. arizonae serovar 62:z4,z23:-		0.06	15907	249	S	Dickeya dadantii		0	90	89	-	Salmonella enterica subsp. enterica serovar Paratyphi A		0	181	0	-	Escherichia coli C		0	5	5	-	Escherichia coli UMN026		0.06	17473	659	O	Corynebacteriales		0.01	1814	0	F	Mycobacteriaceae		0.02	4959	4959	-	Acetobacterium woodii DSM 1030		0	3
0	801	640	S	Salmonella bongori		0.04	10878	10878	-	Dickeya dadantii 3937		0	1	1	-	Salmonella enterica subsp. enterica serovar Paratyphi A str. AKU_12601		0	181	181	-	Escherichia coli ATCC 8739		0	5	5	-	Escherichia coli ABU 83972		0.03	8719	6	F	Mycobacteriaceae		0.01	1782	377	G	Mycobacterium		0	3	0	G	Eubacterium		0	3
0	105	105	-	Salmonella bongori N268-08		0.02	4780	4780	-	Dickeya dadantii Ech586		0	32	32	-	Salmonella enterica subsp. enterica serovar Agona		0	127	127	-	Escherichia coli SE11		0	5	5	-	Escherichia coli P12b		0.03	8580	1946	G	Mycobacterium		0	275	45	-	Mycobacterium avium complex (MAC)		0	2	0	S	[Eubacterium] eligens		0	1
0	56	56	-	Salmonella bongori NCTC 12419		0.04	12161	760	G	Cronobacter		0	26	25	-	Salmonella enterica subsp. enterica serovar Typhi		0	124	10	-	Escherichia coli O55:H7		0	4	0	-	Escherichia coli O104:H4		0	1133	158	-	Mycobacterium avium complex (MAC)		0	172	114	S	Mycobacterium avium		0	2	2	-	[Eubacterium] eligens ATCC 27750		0	1
0.02	4485	0	-	unclassified Enterobacteriaceae		0.03	7465	0	S	Cronobacter turicensis		0	1	1	-	Salmonella enterica subsp. enterica serovar Typhi str. P-stx-12		0	114	114	-	Escherichia coli O55:H7 str. RM12579		0	3	3	-	Escherichia coli O104:H4 str. 2009EL-2050		0	730	501	S	Mycobacterium avium		0	31	31	-	Mycobacterium avium subsp. paratuberculosis		0	1	0	S	Eubacterium limosum		0	163
0.02	4295	6	-	unclassified Enterobacteriaceae (miscellaneous)		0.03	7465	7465	-	Cronobacter turicensis z3032		0	23	0	-	Salmonella enterica subsp. enterica serovar Choleraesuis		0	107	107	-	Escherichia coli ED1a		0	1	1	-	Escherichia coli O104:H4 str. 2011C-3493		0	137	137	-	Mycobacterium avium 104		0	27	27	-	Mycobacterium avium 104		0	1	1	-	Eubacterium limosum KIST612		0	163
0.01	2873	2873	S	Plautia stali symbiont		0.01	3936	1697	S	Cronobacter sakazakii		0	23	23	-	Salmonella enterica subsp. enterica serovar Choleraesuis str. SC-B67		0	66	66	-	Escherichia coli SMS-3-5		0	4	4	-	Escherichia coli APEC O78		0	92	92	-	Mycobacterium avium subsp. paratuberculosis		0	43	0	S	Mycobacterium yongonense		0.01	3655	3	F	Clostridiaceae		0	163
0.01	1416	1416	S	Enterobacteriaceae bacterium strain FGI 57		0.01	1819	1819	-	Cronobacter sakazakii CMCC 45402		0	18	0	-	Salmonella enterica subsp. enterica serovar Thompson		0	42	1	-	Escherichia coli O157:H7		0	3	3	-	Escherichia coli KO11FL		0	124	0	S	Mycobacterium yongonense		0	43	43	-	Mycobacterium yongonense 05-1390		0.01	3636	0	G	Clostridium		0	163
0	190	2	-	ant, tsetse, mealybug, aphid, etc. endosymbionts		0	202	202	-	Cronobacter sakazakii ATCC BAA-894		0	18	18	-	Salmonella enterica subsp. enterica serovar Thompson str. RM6836		0	40	40	-	Escherichia coli O157:H7 str. EC4115		0	3	3	-	Escherichia coli Xuzhou21		0	124	124	-	Mycobacterium yongonense 05-1390		0	9	4	S	Mycobacterium intracellulare		0.01	3574	26	S	Clostridium botulinum		0	126
0	168	0	-	aphid secondary symbionts		0	153	153	-	Cronobacter sakazakii SP291		0	12	0	-	Salmonella enterica subsp. enterica serovar Cubana		0	1	1	-	Escherichia coli O157:H7 str. EDL933		0	3	3	-	Escherichia coli NA114		0	89	33	S	Mycobacterium intracellulare		0	4	4	-	Mycobacterium intracellulare MOTT-02		0.01	3492	0	-	Clostridium botulinum B		0	126
0	123	0	G	Candidatus Hamiltonella		0	65	65	-	Cronobacter sakazakii ES15		0	12	12	-	Salmonella enterica subsp. enterica serovar Cubana str. CFSAN002050		0	40	0	-	Escherichia coli O44:H18		0	3	0	-	Escherichia coli O7:K1		0	23	23	-	Mycobacterium intracellulare MOTT-64		0	1	1	-	Mycobacterium intracellulare ATCC 13950		0.01	3487	3487	-	Clostridium botulinum B str. Eklund 17B (NRP)		0	126
0	123	0	S	Candidatus Hamiltonella defensa		0.02	6255	3739	G	Shigella		0	11	3	-	Salmonella enterica subsp. enterica serovar Heidelberg		0	40	40	-	Escherichia coli 042		0	3	3	-	Escherichia coli O7:K1 str. CE10		0	19	19	-	Mycobacterium intracellulare ATCC 13950		0	6	0	S	Mycobacterium indicus pranii		0	5	5	-	Clostridium botulinum Ba4 str. 657		0	101
0	123	123	-	Candidatus Hamiltonella defensa 5AT (Acyrthosiphon pisum)		0.01	2399	0	S	Shigella dysenteriae		0	5	5	-	Salmonella enterica subsp. enterica serovar Heidelberg str. B182		0	36	36	-	Escherichia coli 55989		0	2	0	-	Escherichia coli K-12		0	14	14	-	Mycobacterium intracellulare MOTT-02		0	6	6	-	Mycobacterium indicus pranii MTCC 9506		0	38	34	-	Clostridium botulinum A		0	54
0	32	32	S	secondary endosymbiont of Ctenarytaina eucalypti		0.01	2399	2399	-	Shigella dysenteriae Sd197		0	3	3	-	Salmonella enterica subsp. enterica serovar Heidelberg str. SL476		0	32	32	-	Escherichia coli ETEC H10407		0	1	1	-	Escherichia coli BW2952		0	32	0	S	Mycobacterium indicus pranii		0	151	0	S	Mycobacterium smegmatis		0	3	3	-	Clostridium botulinum A2 str. Kyoto		0	54
0	13	13	S	secondary endosymbiont of Heteropsylla cubana		0	53	46	S	Shigella flexneri		0	11	0	-	Salmonella enterica subsp. enterica serovar Schwarzengrund		0	30	0	-	Escherichia coli O104:H4		0	1	1	-	Escherichia coli str. K-12 substr. MDS42		0	32	32	-	Mycobacterium indicus pranii MTCC 9506		0	151	151	-	Mycobacterium smegmatis str. MC2 155		0	1	1	-	Clostridium botulinum A3 str. Loch Maree		0	54
0	20	0	-	ant endosymbionts		0	5	4	-	Shigella flexneri 2a		0	11	11	-	Salmonella enterica subsp. enterica serovar Schwarzengrund str. CVM19633		0	28	28	-	Escherichia coli O104:H4 str. 2009EL-2050		0	2	2	-	Escherichia coli 536		0	715	0	S	Mycobacterium chubuense		0	130	0	S	Mycobacterium chubuense		0	7	7	-	Clostridium botulinum BKT015925		0	45
0	20	13	G	Candidatus Blochmannia		0	1	1	-	Shigella flexneri 2a str. 301		0	9	9	-	Salmonella enterica subsp. enterica serovar Newport		0	1	1	-	Escherichia coli O104:H4 str. 2011C-3493		0	1	1	-	Escherichia coli CFT073		0	715	715	-	Mycobacterium chubuense NBB4		0	130	130	-	Mycobacterium chubuense NBB4		0	6	0	-	Clostridium botulinum E		0	2
0	4	4	S	Candidatus Blochmannia floridanus		0	1	0	-	Shigella flexneri 5		0	9	0	-	Salmonella enterica subsp. enterica serovar Javiana		0	1	1	-	Escherichia coli O104:H4 str. 2009EL-2071		0	1	1	-	Escherichia coli ETEC H10407		0	710	0	S	Mycobacterium smegmatis		0	119	96	S	Mycobacterium gilvum		0	6	6	-	Clostridium botulinum E3 str. Alaska E43		0	2
0	2	0	S	Candidatus Blochmannia pennsylvanicus		0	1	1	-	Shigella flexneri 5 str. 8401		0	9	9	-	Salmonella enterica subsp. enterica serovar Javiana str. CFSAN001992		0	27	0	-	Escherichia coli O111:H-		0	1	1	-	Escherichia coli APEC O1		0	710	710	-	Mycobacterium smegmatis str. MC2 155		0	12	12	-	Mycobacterium gilvum PYR-GCK		0	5	5	-	Clostridium botulinum H04402 065		0	1
0	2	2	-	Candidatus Blochmannia pennsylvanicus str. BPEN		0	1	1	-	Shigella flexneri 2002017		0	4	0	-	Salmonella enterica subsp. enterica serovar Paratyphi C		0	27	27	-	Escherichia coli O111:H- str. 11128		0	1	1	-	Escherichia coli SE11		0	632	478	S	Mycobacterium gilvum		0	11	11	-	Mycobacterium gilvum Spyr1		0	19	0	S	Clostridium saccharoperbutylacetonicum		0	1
0	1	0	S	Candidatus Blochmannia vafer		0	36	15	S	Shigella boydii		0	4	4	-	Salmonella enterica subsp. enterica serovar Paratyphi C str. RKS4594		0	26	26	-	Escherichia coli UMNK88		0	1	1	-	Escherichia coli DH1		0	80	80	-	Mycobacterium gilvum PYR-GCK		0	117	117	S	Mycobacterium sinense		0	19	0	-	Clostridium saccharoperbutylacetonicum N1-4		0	1
0	1	1	-	Candidatus Blochmannia vafer str. BVAF		0	14	14	-	Shigella boydii Sb227		0	4	0	-	Salmonella enterica subsp. enterica serovar Typhimurium		0	19	19	-	Escherichia coli 536		0	1	1	-	Escherichia coli W		0	74	74	-	Mycobacterium gilvum Spyr1		0	114	0	S	Mycobacterium rhodesiae		0	19	19	-	Clostridium saccharoperbutylacetonicum N1-4(HMT)		0	1
0.02	4482	197	G	Escherichia		0	7	7	-	Shigella boydii CDC 3083-94		0	2	2	-	Salmonella enterica subsp. enterica serovar Typhimurium str. D23580		0	17	0	-	Escherichia coli O139:H28		0	1	1	-	Escherichia coli LF82		0	579	0	S	Mycobacterium vanbaalenii		0	114	114	-	Mycobacterium rhodesiae NBB3		0	12	0	S	Clostridium beijerinckii		0	1
0.02	3893	2376	S	Escherichia coli		0	28	12	S	Shigella sonnei		0	2	0	-	Salmonella enterica subsp. enterica serovar Typhimurium var. 5-		0	17	17	-	Escherichia coli O139:H28 str. E24377A		0	1	0	-	Escherichia coli O44:H18		0	579	579	-	Mycobacterium vanbaalenii PYR-1		0	94	0	S	Mycobacterium vanbaalenii		0	12	12	-	Clostridium beijerinckii NCIMB 8052		0	1
0	474	474	-	Escherichia coli P12b		0	16	16	-	Shigella sonnei 53G		0	2	2	-	Salmonella enterica subsp. enterica serovar Typhimurium var. 5- str. CFSAN001921		0	16	16	-	Escherichia coli P12b		0	1	1	-	Escherichia coli 042		0	509	509	S	Mycobacterium sinense		0	94	94	-	Mycobacterium vanbaalenii PYR-1		0	8	0	S	Clostridium perfringens		0	1
0	245	0	-	Escherichia coli O139:H28		0.02	6007	50	G	Salmonella		0	2	0	-	Salmonella enterica subsp. enterica serovar Paratyphi B		0	13	13	-	Escherichia coli IAI39		0	152	0	S	Escherichia fergusonii		0	475	475	S	Mycobacterium sp. JS623		0	86	86	S	Mycobacterium sp. JS623		0	7	7	-	Clostridium perfringens ATCC 13124		0.24	8275
0	245	245	-	Escherichia coli O139:H28 str. E24377A		0.02	5165	65	S	Salmonella enterica		0	2	2	-	Salmonella enterica subsp. enterica serovar Paratyphi B str. SPB7		0	9	9	-	Escherichia coli HS		0	152	152	-	Escherichia fergusonii ATCC 35469		0	450	0	S	Mycobacterium rhodesiae		0	79	48	-	Mycobacterium tuberculosis complex		0	1	1	-	Clostridium perfringens str. 13		0.14	4890
0	114	0	-	Escherichia coli O55:H7		0.02	4835	2664	-	Salmonella enterica subsp. enterica		0	1	0	-	Salmonella enterica subsp. enterica serovar Gallinarum		0	7	0	-	Escherichia coli K-12		0.01	3236	0	G	Lonsdalea		0	450	450	-	Mycobacterium rhodesiae NBB3		0	30	7	S	Mycobacterium canettii		0	6	6	S	Clostridium sp. SY8519		0.06	1984
0	114	114	-	Escherichia coli O55:H7 str. RM12579		0.01	1588	0	-	Salmonella enterica subsp. enterica serovar Bareilly		0	1	1	-	Salmonella enterica subsp. enterica serovar Gallinarum str. 287/91		0	4	4	-	Escherichia coli BW2952		0.01	3236	0	S	Lonsdalea quercina		0	420	0	S	Mycobacterium kansasii		0	11	11	-	Mycobacterium canettii CIPT 140070017		0	5	0	S	Clostridium cellulovorans		0.01	320
0	113	113	-	Escherichia coli SMS-3-5		0.01	1588	1588	-	Salmonella enterica subsp. enterica serovar Bareilly str. CFSAN000189		0	388	0	-	Salmonella enterica subsp. arizonae		0	1	1	-	Escherichia coli str. K-12 substr. W3110		0.01	3236	3236	-	Lonsdalea quercina subsp. quercina		0	420	420	-	Mycobacterium kansasii ATCC 12478		0	6	6	-	Mycobacterium canettii CIPT 140060008		0	5	5	-	Clostridium cellulovorans 743B		0.01	320
0	75	75	-	Escherichia coli UMNK88		0	163	162	-	Salmonella enterica subsp. enterica serovar Paratyphi A		0	388	388	-	Salmonella enterica subsp. arizonae serovar 62:z4,z23:-		0	1	1	-	Escherichia coli str. K-12 substr. MG1655		0.01	2810	23	G	Pantoea		0	357	228	-	Mycobacterium tuberculosis complex		0	4	4	-	Mycobacterium canettii CIPT 140070008		0	4	4	S	Clostridium kluyveri		0.01	235
0	66	0	-	Escherichia coli C		0	1	1	-	Salmonella enterica subsp. enterica serovar Paratyphi A str. AKU_12601		0	382	367	S	Salmonella bongori		0	1	1	-	Escherichia coli str. K-12 substr. MDS42		0	1262	794	S	Pantoea ananatis		0	118	41	S	Mycobacterium canettii		0	2	2	-	Mycobacterium canettii CIPT 140070010		0	3	0	S	Clostridium saccharobutylicum		0.01	235
0	66	66	-	Escherichia coli ATCC 8739		0	112	0	-	Salmonella enterica subsp. enterica serovar Cubana		0	10	10	-	Salmonella bongori N268-08		0	7	7	-	Escherichia coli ABU 83972		0	445	445	-	Pantoea ananatis PA13		0	33	33	-	Mycobacterium canettii CIPT 140070010		0	1	0	S	Mycobacterium tuberculosis		0	3	3	-	Clostridium saccharobutylicum DSM 13864		0.04	1344
0	58	0	-	Escherichia coli O44:H18		0	112	112	-	Salmonella enterica subsp. enterica serovar Cubana str. CFSAN002050		0	5	5	-	Salmonella bongori NCTC 12419		0	5	5	-	Escherichia coli APEC O78		0	15	15	-	Pantoea ananatis LMG 5342		0	31	31	-	Mycobacterium canettii CIPT 140070017		0	1	1	-	Mycobacterium tuberculosis KZN 1435		0	2	0	S	Clostridium autoethanogenum		0.04	1344
0	58	58	-	Escherichia coli 042		0	57	0	-	Salmonella enterica subsp. enterica serovar Javiana		0.01	2871	1682	G	Shigella		0	4	4	-	Escherichia coli SE15		0	8	8	-	Pantoea ananatis LMG 20103		0	6	6	-	Mycobacterium canettii CIPT 140070008		0	68	0	-	Mycobacterium chelonae group		0	2	2	-	Clostridium autoethanogenum DSM 10061		0.04	1344
0	57	0	-	Escherichia coli O127:H6		0	57	57	-	Salmonella enterica subsp. enterica serovar Javiana str. CFSAN001992		0	1146	0	S	Shigella dysenteriae		0	3	3	-	Escherichia coli KO11FL		0	1019	1019	S	Pantoea sp. At-9b		0	4	4	-	Mycobacterium canettii CIPT 140010059		0	68	0	-	Mycobacterium abscessus subgroup		0	1	1	S	Clostridium acetobutylicum		0.01	466
0	57	57	-	Escherichia coli O127:H6 str. E2348/69		0	46	0	-	Salmonella enterica subsp. enterica serovar Choleraesuis		0	1146	1146	-	Shigella dysenteriae Sd197		0	2	0	-	Escherichia coli O103:H2		0	491	0	S	Pantoea vagans		0	3	3	-	Mycobacterium canettii CIPT 140060008		0	68	55	S	Mycobacterium abscessus		0	1	0	S	Clostridium tetani		0.01	466
0	52	15	-	Escherichia coli O157:H7		0	46	46	-	Salmonella enterica subsp. enterica serovar Choleraesuis str. SC-B67		0	28	25	S	Shigella flexneri		0	2	2	-	Escherichia coli O103:H2 str. 12009		0	491	491	-	Pantoea vagans C9-1		0	9	1	S	Mycobacterium tuberculosis		0	13	5	-	Mycobacterium abscessus subsp. bolletii		0	1	1	-	Clostridium tetani 12124569		0	7
0	35	35	-	Escherichia coli O157:H7 str. EC4115		0	40	18	-	Salmonella enterica subsp. enterica serovar Newport		0	1	1	-	Shigella flexneri 2a		0	2	2	-	Escherichia coli Xuzhou21		0	15	15	S	Candidatus Pantoea carbekii		0	3	3	-	Mycobacterium tuberculosis F11		0	5	5	-	Mycobacterium abscessus subsp. bolletii 50594		0	1	1	S	Clostridium sp. BNL1100		0	5
0	2	2	-	Escherichia coli O157:H7 str. EDL933		0	22	22	-	Salmonella enterica subsp. enterica serovar Newport str. USMARC-S3124.1		0	1	0	-	Shigella flexneri 5		0	1	1	-	Escherichia coli APEC O1		0.01	2647	418	G	Cronobacter		0	2	2	-	Mycobacterium tuberculosis KZN 1435		0	3	3	-	Mycobacterium abscessus subsp. bolletii str. GO 06		0	9	0	G	Alkaliphilus		0.01	357
0	49	49	-	Escherichia coli HS		0	36	5	-	Salmonella enterica subsp. enterica serovar Typhimurium		0	1	1	-	Shigella flexneri 5 str. 8401		0	1	1	-	Escherichia coli UM146		0.01	1856	672	S	Cronobacter sakazakii		0	2	2	-	Mycobacterium tuberculosis EAI5		0	67	54	S	Mycobacterium leprae		0	8	0	S	Alkaliphilus metalliredigens		0.01	357
0	30	30	-	Escherichia coli 536		0	11	11	-	Salmonella enterica subsp. enterica serovar Typhimurium str. DT104		0	1	1	-	Shigella flexneri 2002017		0	1	1	-	Escherichia coli NA114		0	503	503	-	Cronobacter sakazakii CMCC 45402		0	1	1	-	Mycobacterium tuberculosis str. Beijing/NITR203		0	13	13	-	Mycobacterium leprae TN		0	8	8	-	Alkaliphilus metalliredigens QYMF		0.01	357
0	29	29	-	Escherichia coli UMN026		0	7	7	-	Salmonella enterica subsp. enterica serovar Typhimurium str. D23580		0	8	2	S	Shigella sonnei		0	195	0	S	Escherichia fergusonii		0	376	376	-	Cronobacter sakazakii ES15		0	2	1	S	Mycobacterium bovis		0	63	0	S	Mycobacterium kansasii		0	1	0	S	Alkaliphilus oremlandii		0.01	285
0	24	24	-	Escherichia coli ED1a		0	5	5	-	Salmonella enterica subsp. enterica serovar Typhimurium str. 798		0	5	5	-	Shigella sonnei 53G		0	195	195	-	Escherichia fergusonii ATCC 35469		0	219	219	-	Cronobacter sakazakii ATCC BAA-894		0	1	1	-	Mycobacterium bovis AF2122/97		0	63	63	-	Mycobacterium kansasii ATCC 12478		0	1	1	-	Alkaliphilus oremlandii OhILAs		0.01	285
0	21	0	-	Escherichia coli K-12		0	4	0	-	Salmonella enterica subsp. enterica serovar Typhimurium str. LT2		0	1	1	-	Shigella sonnei Ss046		0.02	5243	33	G	Xenorhabdus		0	86	86	-	Cronobacter sakazakii SP291		0	284	0	-	Mycobacterium chelonae group		0	21	21	S	Mycobacterium sp. JLS		0	7	6	G	Candidatus Arthromitus		0.01	285
0	21	21	-	Escherichia coli str. K-12 substr. DH10B		0	4	4	-	Salmonella enterica subsp. enterica serovar Typhimurium str. 14028S		0	7	1	S	Shigella boydii		0.02	4943	0	S	Xenorhabdus bovienii		0	373	0	S	Cronobacter turicensis		0	284	0	-	Mycobacterium abscessus subgroup		0	9	0	S	Mycobacterium liflandii		0	1	1	S	Candidatus Arthromitus sp. SFB-rat-Yit		0.01	272
0	18	0	-	Escherichia coli O111:H-		0	4	0	-	Salmonella enterica subsp. enterica serovar Typhimurium var. 5-		0	5	5	-	Shigella boydii Sb227		0.02	4943	4943	-	Xenorhabdus bovienii SS-2004		0	373	373	-	Cronobacter turicensis z3032		0	284	211	S	Mycobacterium abscessus		0	9	9	-	Mycobacterium liflandii 128FXT		0.01	3224	0	F	Ruminococcaceae		0.01	272
0	18	18	-	Escherichia coli O111:H- str. 11128		0	4	4	-	Salmonella enterica subsp. enterica serovar Typhimurium var. 5- str. CFSAN001921		0	1	1	-	Shigella boydii CDC 3083-94		0	267	0	S	Xenorhabdus nematophila		0.01	1907	7	G	Yersinia		0	73	44	-	Mycobacterium abscessus subsp. bolletii		0	8	0	S	Mycobacterium marinum		0.01	3213	0	G	Ruminococcus		0	167
0	16	16	-	Escherichia coli IHE3034		0	25	22	-	Salmonella enterica subsp. enterica serovar Typhi		0.01	2493	6	G	Yersinia		0	267	267	-	Xenorhabdus nematophila ATCC 19061		0.01	1627	53	S	Yersinia enterocolitica		0	23	23	-	Mycobacterium abscessus subsp. bolletii 50594		0	8	8	-	Mycobacterium marinum M		0.01	3213	0	S	Ruminococcus champanellensis		0	76
0	10	10	-	Escherichia coli SE11		0	2	2	-	Salmonella enterica subsp. enterica serovar Typhi str. CT18		0	1250	119	S	Yersinia enterocolitica		0.01	4380	111	G	Yersinia		0	820	0	-	Yersinia enterocolitica subsp. enterocolitica		0	6	6	-	Mycobacterium abscessus subsp. bolletii str. GO 06		0	4	4	S	Mycobacterium sp. MOTT36Y		0.01	3213	3213	-	Ruminococcus champanellensis 18P13 = JCM 17042		0.1	3318
0	10	10	-	Escherichia coli ABU 83972		0	1	1	-	Salmonella enterica subsp. enterica serovar Typhi str. P-stx-12		0	960	338	-	Yersinia enterocolitica subsp. palearctica		0.01	2799	555	-	Yersinia pseudotuberculosis complex		0	820	820	-	Yersinia enterocolitica subsp. enterocolitica 8081		0	126	126	S	Mycobacterium sp. JLS		0	32	0	G	Amycolicicoccus		0	5	0	G	Mageeibacillus		0.05	1604
0	9	0	-	Escherichia coli O26:H11		0	24	0	-	Salmonella enterica subsp. enterica serovar Schwarzengrund		0	579	579	-	Yersinia enterocolitica subsp. palearctica Y11		0.01	1886	92	S	Yersinia pseudotuberculosis		0	754	207	-	Yersinia enterocolitica subsp. palearctica		0	122	113	S	Mycobacterium leprae		0	32	0	S	Amycolicicoccus subflavus		0	5	0	S	Mageeibacillus indolicus		0.03	916
0	9	9	-	Escherichia coli O26:H11 str. 11368		0	24	24	-	Salmonella enterica subsp. enterica serovar Schwarzengrund str. CVM19633		0	43	43	-	Yersinia enterocolitica subsp. palearctica 105.5R(r)		0	1103	1103	-	Yersinia pseudotuberculosis IP 31758		0	543	543	-	Yersinia enterocolitica subsp. palearctica Y11		0	8	8	-	Mycobacterium leprae TN		0	32	32	-	Amycolicicoccus subflavus DQS3-9A1		0	5	5	-	Mageeibacillus indolicus UPII9-5		0.01	400
0	8	8	-	Escherichia coli ETEC H10407		0	17	8	-	Salmonella enterica subsp. enterica serovar Heidelberg		0	171	0	-	Yersinia enterocolitica subsp. enterocolitica		0	643	643	-	Yersinia pseudotuberculosis PB1/+		0	4	4	-	Yersinia enterocolitica subsp. palearctica 105.5R(r)		0	1	1	-	Mycobacterium leprae Br4923		0	1004	10	F	Nocardiaceae		0	4	0	G	Ruminiclostridium		0.01	382
0	6	0	-	Escherichia coli O103:H2		0	8	8	-	Salmonella enterica subsp. enterica serovar Heidelberg str. B182		0	171	171	-	Yersinia enterocolitica subsp. enterocolitica 8081		0	33	33	-	Yersinia pseudotuberculosis IP 32953		0	273	39	-	Yersinia pseudotuberculosis complex		0	55	0	S	Mycobacterium marinum		0	577	59	G	Rhodococcus		0	3	0	S	Ruminiclostridium thermocellum		0.01	451
0	6	6	-	Escherichia coli O103:H2 str. 12009		0	1	1	-	Salmonella enterica subsp. enterica serovar Heidelberg str. SL476		0	1237	670	-	Yersinia pseudotuberculosis complex		0	15	15	-	Yersinia pseudotuberculosis YPIII		0	118	69	S	Yersinia pseudotuberculosis		0	55	55	-	Mycobacterium marinum M		0	130	0	S	Rhodococcus opacus		0	3	3	-	Ruminiclostridium thermocellum DSM 1313		0.01	451
0	6	6	-	Escherichia coli IAI1		0	17	13	-	Salmonella enterica subsp. enterica serovar Agona		0	462	101	S	Yersinia pseudotuberculosis		0	358	175	S	Yersinia pestis		0	37	37	-	Yersinia pseudotuberculosis YPIII		0	33	0	S	Mycobacterium liflandii		0	130	130	-	Rhodococcus opacus B4		0	1	0	S	[Clostridium] clariflavum		0.02	613
0	5	5	-	Escherichia coli CFT073		0	4	4	-	Salmonella enterica subsp. enterica serovar Agona str. 24249		0	186	186	-	Yersinia pseudotuberculosis IP 31758		0	147	147	-	Yersinia pestis Z176003		0	6	6	-	Yersinia pseudotuberculosis IP 32953		0	33	33	-	Mycobacterium liflandii 128FXT		0	123	0	S	Rhodococcus equi		0	1	1	-	[Clostridium] clariflavum DSM 19732		0.01	426
0	5	5	-	Escherichia coli SE15		0	13	0	-	Salmonella enterica subsp. enterica serovar Thompson		0	150	150	-	Yersinia pseudotuberculosis YPIII		0	23	23	-	Yersinia pestis Pestoides F		0	5	5	-	Yersinia pseudotuberculosis IP 31758		0	31	31	S	Mycobacterium sp. MOTT36Y		0	123	123	-	Rhodococcus equi 103S		0	2	0	G	Ethanoligenens		0.01	426
0	5	5	-	Escherichia coli NA114		0	13	13	-	Salmonella enterica subsp. enterica serovar Thompson str. RM6836		0	19	19	-	Yersinia pseudotuberculosis IP 32953		0	11	11	-	Yersinia pestis Antiqua		0	1	1	-	Yersinia pseudotuberculosis PB1/+		0	2	2	S	Mycobacterium sp. KMS		0	115	0	S	Rhodococcus jostii		0	2	0	S	Ethanoligenens harbinense		0.01	183
0	3	3	-	Escherichia coli APEC O78		0	11	0	-	Salmonella enterica subsp. enterica serovar Paratyphi B		0	6	6	-	Yersinia pseudotuberculosis PB1/+		0	1	0	-	Yersinia pestis subsp. pestis		0	116	8	S	Yersinia pestis		0	1	1	S	Mycobacterium sp. MCS		0	115	115	-	Rhodococcus jostii RHA1		0	2	2	-	Ethanoligenens harbinense YUAN-3		0	3
0	2	2	-	Escherichia coli APEC O1		0	11	11	-	Salmonella enterica subsp. enterica serovar Paratyphi B str. SPB7		0	105	94	S	Yersinia pestis		0	1	0	-	Yersinia pestis subsp. pestis bv. Medievalis		0	97	0	-	Yersinia pestis subsp. microtus		0	133	0	G	Amycolicicoccus		0	90	0	S	Rhodococcus pyridinivorans		0	323	0	F	Heliobacteriaceae		0	2
0	2	0	-	Escherichia coli O104:H4		0	9	0	-	Salmonella enterica subsp. enterica serovar 4,[5],12:i:-		0	4	4	-	Yersinia pestis Angola		0	1	1	-	Yersinia pestis biovar Medievalis str. Harbin 35		0	97	97	-	Yersinia pestis biovar Microtus str. 91001		0	133	0	S	Amycolicicoccus subflavus		0	90	90	-	Rhodococcus pyridinivorans SB3094		0	323	0	G	Heliobacterium		0.01	518
0	2	2	-	Escherichia coli O104:H4 str. 2009EL-2050		0	9	9	-	Salmonella enterica subsp. enterica serovar 4,[5],12:i:- str. 08-1736		0	3	3	-	Yersinia pestis Antiqua		0	1	1	-	Yersinia pestis D182038		0	5	5	-	Yersinia pestis Antiqua		0	133	133	-	Amycolicicoccus subflavus DQS3-9A1		0	60	31	S	Rhodococcus erythropolis		0	323	0	S	Heliobacterium modesticaldum		0.01	272
0	2	2	-	Escherichia coli JJ1886		0	8	0	-	Salmonella enterica subsp. enterica serovar Paratyphi C		0	2	2	-	Yersinia pestis Pestoides F		0	1470	320	S	Yersinia enterocolitica		0	2	2	-	Yersinia pestis Angola		0.02	4649	68	F	Nocardiaceae		0	19	19	-	Rhodococcus erythropolis PR4		0	323	323	-	Heliobacterium modesticaldum Ice1		0.01	272
0	1	1	-	Escherichia coli W		0	8	8	-	Salmonella enterica subsp. enterica serovar Paratyphi C str. RKS4594		0	1	0	-	Yersinia pestis subsp. pestis		0	830	332	-	Yersinia enterocolitica subsp. palearctica		0	2	2	-	Yersinia pestis Pestoides F		0.01	2897	281	G	Rhodococcus		0	10	10	-	Rhodococcus erythropolis CCM2595		0	124	1	F	Peptococcaceae		0.01	231
0	1	1	-	Escherichia coli 55989		0	2	0	-	Salmonella enterica subsp. enterica serovar Gallinarum		0	1	0	-	Yersinia pestis subsp. pestis bv. Medievalis		0	432	432	-	Yersinia enterocolitica subsp. palearctica Y11		0	1	0	-	Yersinia pestis subsp. pestis		0	600	0	S	Rhodococcus equi		0	417	10	G	Nocardia		0	58	0	G	Desulfosporosinus		0.01	231
0	1	1	-	Escherichia coli Xuzhou21		0	2	2	-	Salmonella enterica subsp. enterica serovar Gallinarum str. 287/91		0	1	1	-	Yersinia pestis biovar Medievalis str. Harbin 35		0	66	66	-	Yersinia enterocolitica subsp. palearctica 105.5R(r)		0	1	0	-	Yersinia pestis subsp. pestis bv. Medievalis		0	600	600	-	Rhodococcus equi 103S		0	188	0	S	Nocardia farcinica		0	32	0	S	Desulfosporosinus acidiphilus		0.01	231
0	392	0	S	Escherichia fergusonii		0	2	0	-	Salmonella enterica subsp. enterica serovar Dublin		0	1	1	-	Yersinia pestis D182038		0	320	0	-	Yersinia enterocolitica subsp. enterocolitica		0	1	1	-	Yersinia pestis biovar Medievalis str. Harbin 35		0	599	0	S	Rhodococcus opacus		0	188	188	-	Nocardia farcinica IFM 10152		0	32	32	-	Desulfosporosinus acidiphilus SJ4		0.01	347
0	392	392	-	Escherichia fergusonii ATCC 35469		0	2	2	-	Salmonella enterica subsp. enterica serovar Dublin str. CT_02021853		0.01	2465	8	G	Pantoea		0	320	320	-	Yersinia enterocolitica subsp. enterocolitica 8081		0	1	1	-	Yersinia pestis D182038		0	599	599	-	Rhodococcus opacus B4		0	130	0	S	Nocardia brasiliensis		0	20	0	S	Desulfosporosinus orientis		0.01	347
0.01	3484	24	G	Citrobacter		0	1	0	-	Salmonella enterica subsp. enterica serovar Gallinarum/pullorum		0	1105	1105	S	Pantoea sp. At-9b		0.01	4133	110	G	Pantoea		0	955	0	-	unclassified Enterobacteriaceae		0	550	0	S	Rhodococcus pyridinivorans		0	130	130	-	Nocardia brasiliensis ATCC 700358		0	20	20	-	Desulfosporosinus orientis DSM 765		0.01	347
0.01	1810	0	S	Citrobacter rodentium		0	1	1	-	Salmonella enterica subsp. enterica serovar Gallinarum/pullorum str. RKS5078		0	872	739	S	Pantoea ananatis		0.01	1720	0	S	Pantoea vagans		0	781	1	-	unclassified Enterobacteriaceae (miscellaneous)		0	550	550	-	Rhodococcus pyridinivorans SB3094		0	89	0	S	Nocardia cyriacigeorgica		0	6	0	S	Desulfosporosinus meridiei		0	126
0.01	1810	1810	-	Citrobacter rodentium ICC168		0	265	0	-	Salmonella enterica subsp. arizonae		0	69	69	-	Pantoea ananatis LMG 20103		0.01	1720	1720	-	Pantoea vagans C9-1		0	393	393	S	Enterobacteriaceae bacterium strain FGI 57		0	539	0	S	Rhodococcus jostii		0	89	89	-	Nocardia cyriacigeorgica GUH-2		0	6	6	-	Desulfosporosinus meridiei DSM 13257		0	126
0.01	1650	0	S	Citrobacter koseri		0	265	265	-	Salmonella enterica subsp. arizonae serovar 62:z4,z23:-		0	48	48	-	Pantoea ananatis LMG 5342		0	1218	1218	S	Pantoea sp. At-9b		0	387	387	S	Plautia stali symbiont		0	539	539	-	Rhodococcus jostii RHA1		0	432	0	F	Corynebacteriaceae		0	48	0	G	Desulfotomaculum		0	126
0.01	1650	1650	-	Citrobacter koseri ATCC BAA-895		0	792	684	S	Salmonella bongori		0	16	16	-	Pantoea ananatis PA13		0	1054	813	S	Pantoea ananatis		0	174	1	-	ant, tsetse, mealybug, aphid, etc. endosymbionts		0	328	212	S	Rhodococcus erythropolis		0	432	27	G	Corynebacterium		0	46	0	S	Desulfotomaculum kuznetsovii		0	5
0.01	3423	194	G	Yersinia		0	73	73	-	Salmonella bongori NCTC 12419		0	413	0	S	Pantoea vagans		0	135	135	-	Pantoea ananatis PA13		0	148	0	-	aphid secondary symbionts		0	65	65	-	Rhodococcus erythropolis PR4		0	108	0	S	Corynebacterium halotolerans		0	46	46	-	Desulfotomaculum kuznetsovii DSM 6115		0	5
0.01	1982	566	S	Yersinia enterocolitica		0	35	35	-	Salmonella bongori N268-08		0	413	413	-	Pantoea vagans C9-1		0	67	67	-	Pantoea ananatis LMG 20103		0	126	0	G	Candidatus Hamiltonella		0	51	51	-	Rhodococcus erythropolis CCM2595		0	108	108	-	Corynebacterium halotolerans YIM 70093 = DSM 44683		0	1	0	S	Desulfotomaculum ruminis		0	5
0	725	404	-	Yersinia enterocolitica subsp. palearctica		0.02	4835	47	G	Pantoea		0	67	67	S	Candidatus Pantoea carbekii		0	39	39	-	Pantoea ananatis LMG 5342		0	126	0	S	Candidatus Hamiltonella defensa		0.01	1684	57	G	Nocardia		0	64	0	S	Corynebacterium maris		0	1	1	-	Desulfotomaculum ruminis DSM 2154		0.09	3074
0	238	238	-	Yersinia enterocolitica subsp. palearctica Y11		0.01	2256	2256	S	Pantoea sp. At-9b		0.01	2427	0	G	Lonsdalea		0	31	31	S	Candidatus Pantoea carbekii		0	126	126	-	Candidatus Hamiltonella defensa 5AT (Acyrthosiphon pisum)		0	627	0	S	Nocardia farcinica		0	64	64	-	Corynebacterium maris DSM 45190		0	1	0	S	Desulfotomaculum reducens		0.09	3074
0	83	83	-	Yersinia enterocolitica subsp. palearctica 105.5R(r)		0.01	1672	1359	S	Pantoea ananatis		0.01	2427	0	S	Lonsdalea quercina		0.01	3764	460	G	Cronobacter		0	14	14	S	secondary endosymbiont of Ctenarytaina eucalypti		0	627	627	-	Nocardia farcinica IFM 10152		0	61	0	S	Corynebacterium variabile		0	1	1	-	Desulfotomaculum reducens MI-1		0.05	1659
0	691	0	-	Yersinia enterocolitica subsp. enterocolitica		0	176	176	-	Pantoea ananatis PA13		0.01	2427	2427	-	Lonsdalea quercina subsp. quercina		0.01	2175	1049	S	Cronobacter sakazakii		0	8	8	S	secondary endosymbiont of Heteropsylla cubana		0	561	0	S	Nocardia brasiliensis		0	61	61	-	Corynebacterium variabile DSM 44702		0	8	0	G	Thermincola		0.02	778
0	691	691	-	Yersinia enterocolitica subsp. enterocolitica 8081		0	69	69	-	Pantoea ananatis LMG 20103		0.01	1728	5	G	Citrobacter		0	391	391	-	Cronobacter sakazakii CMCC 45402		0	25	0	-	ant endosymbionts		0	561	561	-	Nocardia brasiliensis ATCC 700358		0	32	0	S	Corynebacterium efficiens		0	8	0	S	Thermincola potens		0.01	389
0	1247	756	-	Yersinia pseudotuberculosis complex		0	68	68	-	Pantoea ananatis LMG 5342		0	1377	0	S	Citrobacter rodentium		0	334	334	-	Cronobacter sakazakii ATCC BAA-894		0	25	17	G	Candidatus Blochmannia		0	439	0	S	Nocardia cyriacigeorgica		0	32	32	-	Corynebacterium efficiens YS-314		0	8	8	-	Thermincola potens JR		0.01	389
0	349	188	S	Yersinia pseudotuberculosis		0	834	0	S	Pantoea vagans		0	1377	1377	-	Citrobacter rodentium ICC168		0	242	242	-	Cronobacter sakazakii SP291		0	4	0	S	Candidatus Blochmannia vafer		0	439	439	-	Nocardia cyriacigeorgica GUH-2		0	19	11	S	Corynebacterium urealyticum		0	5	0	G	Desulfitobacterium		0.01	356
0	75	75	-	Yersinia pseudotuberculosis YPIII		0	834	834	-	Pantoea vagans C9-1		0	346	0	S	Citrobacter koseri		0	159	159	-	Cronobacter sakazakii ES15		0	4	4	-	Candidatus Blochmannia vafer str. BVAF		0	1442	0	F	Gordoniaceae		0	7	7	-	Corynebacterium urealyticum DSM 7109		0	3	2	S	Desulfitobacterium hafniense		0.01	356
0	42	42	-	Yersinia pseudotuberculosis IP 32953		0	26	26	S	Candidatus Pantoea carbekii		0	346	346	-	Citrobacter koseri ATCC BAA-895		0	1129	0	S	Cronobacter turicensis		0	3	3	S	Candidatus Blochmannia floridanus		0	1442	58	G	Gordonia		0	1	1	-	Corynebacterium urealyticum DSM 7111		0	1	1	-	Desulfitobacterium hafniense DCB-2		0	1
0	40	40	-	Yersinia pseudotuberculosis IP 31758		0.02	4365	21	G	Yersinia		0.01	1519	0	-	unclassified Enterobacteriaceae		0	1129	1129	-	Cronobacter turicensis z3032		0	1	0	S	Candidatus Blochmannia pennsylvanicus		0	497	0	S	Gordonia polyisoprenivorans		0	19	0	S	Corynebacterium terpenotabidum		0	2	0	S	Desulfitobacterium dehalogenans		0.02	847
0	4	4	-	Yersinia pseudotuberculosis PB1/+		0.01	2367	141	S	Yersinia enterocolitica		0	1207	2	-	unclassified Enterobacteriaceae (miscellaneous)		0.01	3445	143	G	Photorhabdus		0	1	1	-	Candidatus Blochmannia pennsylvanicus str. BPEN		0	497	497	-	Gordonia polyisoprenivorans VH2		0	19	19	-	Corynebacterium terpenotabidum Y-11		0	2	2	-	Desulfitobacterium dehalogenans ATCC 51507		0.02	847
0	142	121	S	Yersinia pestis		0.01	2074	674	-	Yersinia enterocolitica subsp. palearctica		0	859	859	S	Plautia stali symbiont		0.01	2859	2859	S	Photorhabdus asymbiotica		0	907	27	G	Photorhabdus		0	494	494	S	Gordonia sp. KTR9		0	19	0	S	Corynebacterium aurimucosum		0	2	2	G	Dehalobacter		0.02	847
0	13	0	-	Yersinia pestis subsp. microtus		0	1340	1340	-	Yersinia enterocolitica subsp. palearctica Y11		0	346	346	S	Enterobacteriaceae bacterium strain FGI 57		0	443	0	S	Photorhabdus luminescens		0	658	658	S	Photorhabdus asymbiotica		0	393	0	S	Gordonia bronchialis		0	19	19	-	Corynebacterium aurimucosum ATCC 700975		0	2	0	G	Pelotomaculum		0.01	385
0	13	13	-	Yersinia pestis biovar Microtus str. 91001		0	60	60	-	Yersinia enterocolitica subsp. palearctica 105.5R(r)		0	312	0	-	ant, tsetse, mealybug, aphid, etc. endosymbionts		0	443	0	-	Photorhabdus luminescens subsp. laumondii		0	222	0	S	Photorhabdus luminescens		0	393	393	-	Gordonia bronchialis DSM 43247		0	15	0	S	Corynebacterium jeikeium		0	2	0	S	Pelotomaculum thermopropionicum		0.01	385
0	3	3	-	Yersinia pestis Angola		0	152	0	-	Yersinia enterocolitica subsp. enterocolitica		0	290	0	-	aphid secondary symbionts		0	443	443	-	Photorhabdus luminescens subsp. laumondii TTO1		0	222	0	-	Photorhabdus luminescens subsp. laumondii		0	1403	0	F	Corynebacteriaceae		0	15	15	-	Corynebacterium jeikeium K411		0	2	2	-	Pelotomaculum thermopropionicum SI		0.01	385
0	1	1	-	Yersinia pestis Antiqua		0	152	152	-	Yersinia enterocolitica subsp. enterocolitica 8081		0	246	0	G	Candidatus Hamiltonella		0.01	2678	0	-	unclassified Enterobacteriaceae		0	222	222	-	Photorhabdus luminescens subsp. laumondii TTO1		0	1403	97	G	Corynebacterium		0	15	0	S	Corynebacterium kroppenstedtii		0	47	0	F	Peptostreptococcaceae		0	79
0	1	1	-	Yersinia pestis Nepal516		0.01	1977	1161	-	Yersinia pseudotuberculosis complex		0	246	0	S	Candidatus Hamiltonella defensa		0.01	2293	2	-	unclassified Enterobacteriaceae (miscellaneous)		0	721	0	G	Shimwellia		0	294	0	S	Corynebacterium halotolerans		0	15	15	-	Corynebacterium kroppenstedtii DSM 44385		0	38	0	G	Peptoclostridium		0	79
0	1	0	-	Yersinia pestis subsp. pestis		0	788	63	S	Yersinia pseudotuberculosis		0	246	246	-	Candidatus Hamiltonella defensa 5AT (Acyrthosiphon pisum)		0	1226	1226	S	Enterobacteriaceae bacterium strain FGI 57		0	721	0	S	Shimwellia blattae		0	294	294	-	Corynebacterium halotolerans YIM 70093 = DSM 44683		0	13	0	S	Corynebacterium argentoratense		0	34	7	S	Peptoclostridium difficile		0	79
0	1	0	-	Yersinia pestis subsp. pestis bv. Medievalis		0	477	477	-	Yersinia pseudotuberculosis IP 31758		0	35	35	S	secondary endosymbiont of Ctenarytaina eucalypti		0	1065	1065	S	Plautia stali symbiont		0	721	721	-	Shimwellia blattae DSM 4481 = NBRC 105725		0	189	0	S	Corynebacterium variabile		0	13	13	-	Corynebacterium argentoratense DSM 44202		0	19	19	-	Peptoclostridium difficile M120		0.07	2400
0	1	1	-	Yersinia pestis biovar Medievalis str. Harbin 35		0	215	215	-	Yersinia pseudotuberculosis YPIII		0	9	9	S	secondary endosymbiont of Heteropsylla cubana		0	385	2	-	ant, tsetse, mealybug, aphid, etc. endosymbionts		0	568	3	G	Citrobacter		0	189	189	-	Corynebacterium variabile DSM 44702		0	12	12	S	Corynebacterium glutamicum		0	5	5	-	Peptoclostridium difficile M68		0.05	1750
0	1	1	-	Yersinia pestis Pestoides F		0	33	33	-	Yersinia pseudotuberculosis IP 32953		0	22	0	-	ant endosymbionts		0	322	0	-	aphid secondary symbionts		0	431	0	S	Citrobacter rodentium		0	186	0	S	Corynebacterium maris		0	11	11	S	Corynebacterium diphtheriae		0	2	2	-	Peptoclostridium difficile 630		0.02	737
0	1	1	-	Yersinia pestis D182038		0	28	7	S	Yersinia pestis		0	22	6	G	Candidatus Blochmannia		0	264	0	G	Candidatus Hamiltonella		0	431	431	-	Citrobacter rodentium ICC168		0	186	186	-	Corynebacterium maris DSM 45190		0	10	0	S	Corynebacterium resistens		0	1	1	-	Peptoclostridium difficile CD196		0.01	441
0.01	3110	0	G	Lonsdalea		0	7	7	-	Yersinia pestis Z176003		0	7	7	S	Candidatus Blochmannia floridanus		0	264	0	S	Candidatus Hamiltonella defensa		0	134	0	S	Citrobacter koseri		0	125	0	S	Corynebacterium efficiens		0	10	10	-	Corynebacterium resistens DSM 45100		0	4	4	S	[Clostridium] sticklandii		0.01	441
0.01	3110	0	S	Lonsdalea quercina		0	6	6	-	Yersinia pestis D182038		0	5	0	S	Candidatus Blochmannia pennsylvanicus		0	264	264	-	Candidatus Hamiltonella defensa 5AT (Acyrthosiphon pisum)		0	134	134	-	Citrobacter koseri ATCC BAA-895		0	125	125	-	Corynebacterium efficiens YS-314		0	4	4	S	Corynebacterium pseudotuberculosis		0	9	0	G	Filifactor		0.01	280
0.01	3110	3110	-	Lonsdalea quercina subsp. quercina		0	2	2	-	Yersinia pestis Pestoides F		0	5	5	-	Candidatus Blochmannia pennsylvanicus str. BPEN		0	53	53	S	secondary endosymbiont of Ctenarytaina eucalypti		0	477	221	G	Shigella		0	117	0	S	Corynebacterium terpenotabidum		0	2	2	S	Corynebacterium ulcerans		0	9	0	S	Filifactor alocis		0.01	439
0.01	2235	1078	G	Edwardsiella		0	2	0	-	Yersinia pestis subsp. microtus		0	4	0	S	Candidatus Blochmannia vafer		0	5	5	S	secondary endosymbiont of Heteropsylla cubana		0	115	3	S	Shigella sonnei		0	117	117	-	Corynebacterium terpenotabidum Y-11		0	1	0	S	Corynebacterium callunae		0	9	9	-	Filifactor alocis ATCC 35896		0	155
0	553	0	S	Edwardsiella ictaluri		0	2	2	-	Yersinia pestis biovar Microtus str. 91001		0	4	4	-	Candidatus Blochmannia vafer str. BVAF		0	61	0	-	ant endosymbionts		0	111	111	-	Shigella sonnei 53G		0	110	88	S	Corynebacterium urealyticum		0	1	1	-	Corynebacterium callunae DSM 20147		0	38	0	F	Lachnospiraceae		0	155
0	553	553	-	Edwardsiella ictaluri 93-146		0	1	1	-	Yersinia pestis Angola		0	1416	15	G	Xenorhabdus		0	61	11	G	Candidatus Blochmannia		0	1	1	-	Shigella sonnei Ss046		0	15	15	-	Corynebacterium urealyticum DSM 7109		0	369	0	F	Gordoniaceae		0	20	0	G	Cellulosilyticum		0	148
0	337	0	S	Edwardsiella piscicida		0	1	1	-	Yersinia pestis Antiqua		0	969	0	S	Xenorhabdus nematophila		0	40	40	S	Candidatus Blochmannia floridanus		0	107	0	S	Shigella dysenteriae		0	7	7	-	Corynebacterium urealyticum DSM 7111		0	369	20	G	Gordonia		0	20	0	S	Cellulosilyticum lentocellum		0	109
0	337	337	-	Edwardsiella piscicida C07-087		0	1	0	-	Yersinia pestis subsp. pestis		0	969	969	-	Xenorhabdus nematophila ATCC 19061		0	9	0	S	Candidatus Blochmannia vafer		0	107	107	-	Shigella dysenteriae Sd197		0	74	0	S	Corynebacterium jeikeium		0	128	0	S	Gordonia polyisoprenivorans		0	20	20	-	Clostridium lentocellum DSM 5427		0	109
0	267	169	S	Edwardsiella tarda		0	1	0	-	Yersinia pestis subsp. pestis bv. Medievalis		0	432	0	S	Xenorhabdus bovienii		0	9	9	-	Candidatus Blochmannia vafer str. BVAF		0	28	25	S	Shigella flexneri		0	74	74	-	Corynebacterium jeikeium K411		0	128	128	-	Gordonia polyisoprenivorans VH2		0	12	0	G	Lachnoclostridium		0.01	297
0	90	90	-	Edwardsiella tarda EIB202		0	1	1	-	Yersinia pestis biovar Medievalis str. Harbin 35		0	432	432	-	Xenorhabdus bovienii SS-2004		0	1	0	S	Candidatus Blochmannia pennsylvanicus		0	1	1	-	Shigella flexneri 2a		0	47	0	S	Corynebacterium aurimucosum		0	118	118	S	Gordonia sp. KTR9		0	12	0	S	[Clostridium] saccharolyticum		0	150
0	8	8	-	Edwardsiella tarda FL6-60		0	1	1	-	Yersinia pestis D106004		0	1299	160	G	Photorhabdus		0	1	1	-	Candidatus Blochmannia pennsylvanicus str. BPEN		0	1	0	-	Shigella flexneri 5		0	47	47	-	Corynebacterium aurimucosum ATCC 700975		0	103	0	S	Gordonia bronchialis		0	12	12	-	[Clostridium] saccharolyticum WM1		0	146
0.01	1659	0	G	Raoultella		0.01	3869	16	G	Citrobacter		0	710	710	S	Photorhabdus asymbiotica		0.01	2515	21	G	Citrobacter		0	1	1	-	Shigella flexneri 5 str. 8401		0	36	0	S	Corynebacterium kroppenstedtii		0	103	103	-	Gordonia bronchialis DSM 43247		0	4	0	G	Butyrivibrio		0	146
0.01	1659	0	S	Raoultella ornithinolytica		0.01	3336	0	S	Citrobacter rodentium		0	429	0	S	Photorhabdus luminescens		0	1481	0	S	Citrobacter rodentium		0	1	1	-	Shigella flexneri 2002017		0	36	36	-	Corynebacterium kroppenstedtii DSM 44385		0	90	0	F	Tsukamurellaceae		0	4	0	S	Butyrivibrio proteoclasticus		0.01	191
0.01	1659	1659	-	Raoultella ornithinolytica B6		0.01	3336	3336	-	Citrobacter rodentium ICC168		0	429	0	-	Photorhabdus luminescens subsp. laumondii		0	1481	1481	-	Citrobacter rodentium ICC168		0	6	2	S	Shigella boydii		0	30	30	S	Corynebacterium glutamicum		0	90	0	G	Tsukamurella		0	4	4	-	Butyrivibrio proteoclasticus B316		0.01	191
0.01	1540	0	G	Shimwellia		0	517	0	S	Citrobacter koseri		0	429	429	-	Photorhabdus luminescens subsp. laumondii TTO1		0	1013	0	S	Citrobacter koseri		0	3	3	-	Shigella boydii CDC 3083-94		0	30	0	S	Corynebacterium argentoratense		0	90	0	S	Tsukamurella paurometabola		0	2	0	G	Roseburia		0.01	191
0.01	1540	0	S	Shimwellia blattae		0	517	517	-	Citrobacter koseri ATCC BAA-895		0	591	0	G	Raoultella		0	1013	1013	-	Citrobacter koseri ATCC BAA-895		0	1	1	-	Shigella boydii Sb227		0	30	30	-	Corynebacterium argentoratense DSM 44202		0	90	90	-	Tsukamurella paurometabola DSM 20162		0	2	0	S	Roseburia hominis		0	23
0.01	1540	1540	-	Shimwellia blattae DSM 4481 = NBRC 105725		0.01	2775	0	-	unclassified Enterobacteriaceae		0	591	0	S	Raoultella ornithinolytica		0.01	1817	1113	G	Edwardsiella		0	417	77	G	Edwardsiella		0	28	22	S	Corynebacterium diphtheriae		0	40	0	F	Segniliparaceae		0	2	2	-	Roseburia hominis A2-183		0	23
0	900	0	G	Sodalis		0.01	2633	0	-	unclassified Enterobacteriaceae (miscellaneous)		0	591	591	-	Raoultella ornithinolytica B6		0	576	0	S	Edwardsiella ictaluri		0	242	242	S	Edwardsiella tarda		0	2	2	-	Corynebacterium diphtheriae PW8		0	40	0	G	Segniliparus		0	11	0	F	Syntrophomonadaceae		0	17
0	900	0	S	Sodalis glossinidius		0.01	1856	1856	S	Plautia stali symbiont		0	591	0	G	Shimwellia		0	576	576	-	Edwardsiella ictaluri 93-146		0	96	0	S	Edwardsiella ictaluri		0	2	2	-	Corynebacterium diphtheriae BH8		0	40	0	S	Segniliparus rotundus		0	7	0	G	Syntrophothermus		0	7
0	900	900	-	Sodalis glossinidius str. 'morsitans'		0	777	777	S	Enterobacteriaceae bacterium strain FGI 57		0	591	0	S	Shimwellia blattae		0	83	0	S	Edwardsiella piscicida		0	96	96	-	Edwardsiella ictaluri 93-146		0	1	1	-	Corynebacterium diphtheriae NCTC 13129		0	40	40	-	Segniliparus rotundus DSM 44985		0	7	0	S	Syntrophothermus lipocalidus		0	1
0	872	66	G	Photorhabdus		0	142	0	-	ant, tsetse, mealybug, aphid, etc. endosymbionts		0	591	591	-	Shimwellia blattae DSM 4481 = NBRC 105725		0	83	83	-	Edwardsiella piscicida C07-087		0	2	0	S	Edwardsiella piscicida		0	1	1	-	Corynebacterium diphtheriae HC02		0.01	2583	0	O	Streptomycetales		0	7	7	-	Syntrophothermus lipocalidus DSM 12680		0	1
0	433	0	S	Photorhabdus luminescens		0	124	0	-	aphid secondary symbionts		0	581	0	G	Morganella		0	45	39	S	Edwardsiella tarda		0	2	2	-	Edwardsiella piscicida C07-087		0	23	0	S	Corynebacterium resistens		0.01	2583	33	F	Streptomycetaceae		0	4	0	G	Syntrophomonas		0	1
0	433	0	-	Photorhabdus luminescens subsp. laumondii		0	94	0	G	Candidatus Hamiltonella		0	581	0	S	Morganella morganii		0	6	6	-	Edwardsiella tarda FL6-60		0	285	0	G	Raoultella		0	23	23	-	Corynebacterium resistens DSM 45100		0.01	2356	342	G	Streptomyces		0	4	0	S	Syntrophomonas wolfei		0.01	342
0	433	433	-	Photorhabdus luminescens subsp. laumondii TTO1		0	94	0	S	Candidatus Hamiltonella defensa		0	581	0	-	Morganella morganii subsp. morganii		0	1409	0	G	Shimwellia		0	285	0	S	Raoultella ornithinolytica		0	9	9	S	Corynebacterium pseudotuberculosis		0	227	0	S	Streptomyces cattleya		0	4	0	-	Syntrophomonas wolfei subsp. wolfei		0.01	342
0	373	373	S	Photorhabdus asymbiotica		0	94	94	-	Candidatus Hamiltonella defensa 5AT (Acyrthosiphon pisum)		0	581	581	-	Morganella morganii subsp. morganii KT		0	1409	0	S	Shimwellia blattae		0	285	285	-	Raoultella ornithinolytica B6		0	5	3	S	Corynebacterium ulcerans		0	227	227	-	Streptomyces cattleya NRRL 8057 = DSM 46488		0	4	4	-	Syntrophomonas wolfei subsp. wolfei str. Goettingen G311		0.01	342
0	819	0	G	Morganella		0	17	17	S	secondary endosymbiont of Ctenarytaina eucalypti		0	579	171	G	Edwardsiella		0	1409	1409	-	Shimwellia blattae DSM 4481 = NBRC 105725		0	258	0	G	Morganella		0	1	1	-	Corynebacterium ulcerans BR-AD22		0	177	0	S	Streptomyces violaceusniger		0	4	0	-	Clostridiales incertae sedis		0.01	342
0	819	0	S	Morganella morganii		0	13	13	S	secondary endosymbiont of Heteropsylla cubana		0	276	0	S	Edwardsiella ictaluri		0	1180	0	G	Raoultella		0	258	0	S	Morganella morganii		0	1	1	-	Corynebacterium ulcerans 0102		0	177	177	-	Streptomyces violaceusniger Tu 4113		0	4	0	F	Clostridiales Family XVII. Incertae Sedis		0.06	1995
0	819	0	-	Morganella morganii subsp. morganii		0	18	0	-	ant endosymbionts		0	276	276	-	Edwardsiella ictaluri 93-146		0	1180	0	S	Raoultella ornithinolytica		0	258	0	-	Morganella morganii subsp. morganii		0	3	0	S	Corynebacterium callunae		0	176	0	S	Streptomyces hygroscopicus		0	4	0	G	Thermaerobacter		0.04	1470
0	819	819	-	Morganella morganii subsp. morganii KT		0	18	3	G	Candidatus Blochmannia		0	107	0	S	Edwardsiella piscicida		0	1180	1180	-	Raoultella ornithinolytica B6		0	258	258	-	Morganella morganii subsp. morganii KT		0	3	3	-	Corynebacterium callunae DSM 20147		0	176	166	-	Streptomyces hygroscopicus subsp. jinggangensis		0	4	0	S	Thermaerobacter marianensis		0.02	567
0	706	43	G	Xenorhabdus		0	7	7	S	Candidatus Blochmannia floridanus		0	107	107	-	Edwardsiella piscicida C07-087		0	856	0	G	Morganella		0	246	0	G	Sodalis		0	422	0	F	Tsukamurellaceae		0	10	10	-	Streptomyces hygroscopicus subsp. jinggangensis 5008		0	4	4	-	Thermaerobacter marianensis DSM 12885		0.01	444
0	390	0	S	Xenorhabdus bovienii		0	3	0	S	Candidatus Blochmannia pennsylvanicus		0	25	5	S	Edwardsiella tarda		0	856	0	S	Morganella morganii		0	246	0	S	Sodalis glossinidius		0	422	0	G	Tsukamurella		0	169	0	S	Streptomyces scabiei		0	3	0	F	Oscillospiraceae		0.01	180
0	390	390	-	Xenorhabdus bovienii SS-2004		0	3	3	-	Candidatus Blochmannia pennsylvanicus str. BPEN		0	20	20	-	Edwardsiella tarda FL6-60		0	856	0	-	Morganella morganii subsp. morganii		0	246	246	-	Sodalis glossinidius str. 'morsitans'		0	422	0	S	Tsukamurella paurometabola		0	169	169	-	Streptomyces scabiei 87.22		0	3	0	G	Oscillibacter		0	48
0	273	0	S	Xenorhabdus nematophila		0	3	0	S	Candidatus Blochmannia vafer		0	312	0	G	Sodalis		0	856	856	-	Morganella morganii subsp. morganii KT		0	217	2	G	Xenorhabdus		0	422	422	-	Tsukamurella paurometabola DSM 20162		0	154	0	S	Streptomyces bingchenggensis		0	3	0	S	Oscillibacter valericigenes		0	37
0	273	273	-	Xenorhabdus nematophila ATCC 19061		0	3	3	-	Candidatus Blochmannia vafer str. BVAF		0	312	0	S	Sodalis glossinidius		0	663	0	G	Sodalis		0	133	0	S	Xenorhabdus nematophila		0	179	0	F	Segniliparaceae		0	154	154	-	Streptomyces bingchenggensis BCW-1		0	3	3	-	Oscillibacter valericigenes Sjm18-20		0	29
0	317	66	G	Shigella		0	2	0	S	Candidatus Blochmannia chromaiodes		0	312	312	-	Sodalis glossinidius str. 'morsitans'		0	663	0	S	Sodalis glossinidius		0	133	133	-	Xenorhabdus nematophila ATCC 19061		0	179	0	G	Segniliparus		0	152	0	S	Streptomyces albus		0	1	0	-	unclassified Clostridiales		0	123
0	94	64	S	Shigella flexneri		0	2	2	-	Candidatus Blochmannia chromaiodes str. 640		0	168	0	G	Buchnera		0	663	663	-	Sodalis glossinidius str. 'morsitans'		0	82	0	S	Xenorhabdus bovienii		0	179	0	S	Segniliparus rotundus		0	152	152	-	Streptomyces albus J1074		0	1	0	G	Gottschalkia		0	123
0	16	16	-	Shigella flexneri 2002017		0.01	1720	18	G	Photorhabdus		0	168	12	S	Buchnera aphidicola		0	430	0	G	Proteus		0	82	82	-	Xenorhabdus bovienii SS-2004		0	179	179	-	Segniliparus rotundus DSM 44985		0	144	0	S	Streptomyces collinus		0	1	0	S	Gottschalkia acidurici		0.01	292
0	14	0	-	Shigella flexneri 5		0	1119	1119	S	Photorhabdus asymbiotica		0	49	0	-	Buchnera aphidicola (Uroleucon ambrosiae)		0	430	227	S	Proteus mirabilis		0	68	0	G	Buchnera		0.04	13119	568	O	Micrococcales		0	144	144	-	Streptomyces collinus Tu 365		0	1	1	-	[Clostridium] acidurici 9a		0.01	219
0	14	14	-	Shigella flexneri 5 str. 8401		0	583	0	S	Photorhabdus luminescens		0	49	49	-	Buchnera aphidicola str. Ua (Uroleucon ambrosiae)		0	154	154	-	Proteus mirabilis HI4320		0	68	7	S	Buchnera aphidicola		0.01	4189	172	F	Microbacteriaceae		0	134	0	S	Streptomyces davawensis		0	1	0	F	Symbiobacteriaceae		0.01	219
0	85	0	S	Shigella dysenteriae		0	583	0	-	Photorhabdus luminescens subsp. laumondii		0	47	0	-	Buchnera aphidicola (Acyrthosiphon kondoi)		0	49	49	-	Proteus mirabilis BB2000		0	15	0	-	Buchnera aphidicola (Cinara cedri)		0.01	2268	0	G	Clavibacter		0	134	134	-	Streptomyces davawensis JCM 4913		0	1	0	G	Symbiobacterium		0	71
0	85	85	-	Shigella dysenteriae Sd197		0	583	583	-	Photorhabdus luminescens subsp. laumondii TTO1		0	47	47	-	Buchnera aphidicola str. Ak (Acyrthosiphon kondoi)		0	238	11	G	Shigella		0	15	15	-	Buchnera aphidicola BCc		0.01	2268	858	S	Clavibacter michiganensis		0	128	0	S	Streptomyces fulvissimus		0	1	0	S	Symbiobacterium thermophilum		0	71
0	46	13	S	Shigella boydii		0	1188	0	G	Shimwellia		0	19	0	-	Buchnera aphidicola (Cinara cedri)		0	72	0	S	Shigella dysenteriae		0	12	0	-	Buchnera aphidicola (Schizaphis graminum)		0	487	487	-	Clavibacter michiganensis subsp. sepedonicus		0	128	128	-	Streptomyces fulvissimus DSM 40593		0	1	1	-	Symbiobacterium thermophilum IAM 14863		0	169
0	17	17	-	Shigella boydii Sb227		0	1188	0	S	Shimwellia blattae		0	19	19	-	Buchnera aphidicola BCc		0	72	72	-	Shigella dysenteriae Sd197		0	12	12	-	Buchnera aphidicola str. Sg (Schizaphis graminum)		0	482	0	-	Clavibacter michiganensis subsp. michiganensis		0	123	0	-	Streptomyces albidoflavus group		0	837	62	O	Thermoanaerobacterales		0	117
0	16	16	-	Shigella boydii CDC 3083-94		0	1188	1188	-	Shimwellia blattae DSM 4481 = NBRC 105725		0	18	0	-	Buchnera aphidicola (Baizongia pistaciae)		0	67	1	S	Shigella boydii		0	10	8	-	Buchnera aphidicola (Acyrthosiphon pisum)		0	482	482	-	Clavibacter michiganensis subsp. michiganensis NCPPB 382		0	123	0	S	Streptomyces coelicolor		0	402	0	F	Thermoanaerobacteraceae		0	117
0	26	21	S	Shigella sonnei		0	822	388	G	Edwardsiella		0	18	18	-	Buchnera aphidicola str. Bp (Baizongia pistaciae)		0	60	60	-	Shigella boydii Sb227		0	1	1	-	Buchnera aphidicola str. JF98 (Acyrthosiphon pisum)		0	441	0	-	Clavibacter michiganensis subsp. nebraskensis		0	123	123	-	Streptomyces coelicolor A3(2)		0	331	132	G	Thermoanaerobacter		0	52
0	3	3	-	Shigella sonnei 53G		0	225	0	S	Edwardsiella ictaluri		0	12	0	-	Buchnera aphidicola (Schizaphis graminum)		0	6	6	-	Shigella boydii CDC 3083-94		0	1	1	-	Buchnera aphidicola str. TLW03 (Acyrthosiphon pisum)		0	441	441	-	Clavibacter michiganensis subsp. nebraskensis NCPPB 2581		0	121	0	S	Streptomyces avermitilis		0	196	0	S	Thermoanaerobacter wiegelii		0	109
0	2	2	-	Shigella sonnei Ss046		0	225	225	-	Edwardsiella ictaluri 93-146		0	12	12	-	Buchnera aphidicola str. Sg (Schizaphis graminum)		0	54	46	S	Shigella flexneri		0	8	0	-	Buchnera aphidicola (Baizongia pistaciae)		0	913	0	G	Leifsonia		0	121	121	-	Streptomyces avermitilis MA-4680 = NBRC 14893		0	196	196	-	Thermoanaerobacter wiegelii Rt8.B1		0	109
0	222	0	G	Proteus		0	109	54	S	Edwardsiella tarda		0	9	9	-	Buchnera aphidicola (Acyrthosiphon pisum)		0	6	0	-	Shigella flexneri 5		0	8	8	-	Buchnera aphidicola str. Bp (Baizongia pistaciae)		0	913	234	S	Leifsonia xyli		0	113	0	S	Streptomyces venezuelae		0	3	0	S	Thermoanaerobacter mathranii		0	109
0	222	128	S	Proteus mirabilis		0	38	38	-	Edwardsiella tarda FL6-60		0	2	2	-	Buchnera aphidicola (Cinara tujafilina)		0	6	6	-	Shigella flexneri 5 str. 8401		0	6	0	-	Buchnera aphidicola (Uroleucon ambrosiae)		0	383	0	-	Leifsonia xyli subsp. cynodontis		0	113	113	-	Streptomyces venezuelae ATCC 10712		0	3	0	-	Thermoanaerobacter mathranii subsp. mathranii		0	73
0	58	58	-	Proteus mirabilis HI4320		0	17	17	-	Edwardsiella tarda EIB202		0	166	0	G	Providencia		0	1	0	-	Shigella flexneri 2a		0	6	6	-	Buchnera aphidicola str. Ua (Uroleucon ambrosiae)		0	383	383	-	Leifsonia xyli subsp. cynodontis DSM 46306		0	102	102	S	Streptomyces sp. SirexAA-E		0	3	3	-	Thermoanaerobacter mathranii subsp. mathranii str. A3		0	73
0	36	36	-	Proteus mirabilis BB2000		0	100	0	S	Edwardsiella piscicida		0	166	0	S	Providencia stuartii		0	1	1	-	Shigella flexneri 2a str. 301		0	5	5	-	Buchnera aphidicola (Cinara tujafilina)		0	296	0	-	Leifsonia xyli subsp. xyli		0	78	0	-	Streptomyces griseus group		0	60	0	G	Caldanaerobacter		0	73
0	154	0	G	Providencia		0	100	100	-	Edwardsiella piscicida C07-087		0	166	166	-	Providencia stuartii MRSN 2154		0	1	1	-	Shigella flexneri 2002017		0	5	0	-	Buchnera aphidicola (Acyrthosiphon kondoi)		0	296	296	-	Leifsonia xyli subsp. xyli str. CTCB07		0	78	0	-	Streptomyces griseus subgroup		0	60	0	S	Caldanaerobacter subterraneus		0	58
0	154	0	S	Providencia stuartii		0	773	7	G	Xenorhabdus		0	149	0	G	Proteus		0	34	29	S	Shigella sonnei		0	5	5	-	Buchnera aphidicola str. Ak (Acyrthosiphon kondoi)		0	836	0	G	Microbacterium		0	78	0	S	Streptomyces griseus		0	60	0	-	Caldanaerobacter subterraneus subsp. tengcongensis		0	58
0	154	154	-	Providencia stuartii MRSN 2154		0	623	0	S	Xenorhabdus nematophila		0	149	103	S	Proteus mirabilis		0	5	5	-	Shigella sonnei 53G		0	27	0	G	Proteus		0	836	0	S	Microbacterium testaceum		0	78	0	-	Streptomyces griseus subsp. griseus		0	60	60	-	Caldanaerobacter subterraneus subsp. tengcongensis MB4		0	45
0	102	0	G	Buchnera		0	623	623	-	Xenorhabdus nematophila ATCC 19061		0	32	32	-	Proteus mirabilis BB2000		0	231	0	G	Providencia		0	27	12	S	Proteus mirabilis		0	836	836	-	Microbacterium testaceum StLB037		0	78	78	-	Streptomyces griseus subsp. griseus NBRC 13350		0	5	0	G	Tepidanaerobacter		0	24
0	102	11	S	Buchnera aphidicola		0	143	0	S	Xenorhabdus bovienii		0	14	14	-	Proteus mirabilis HI4320		0	231	0	S	Providencia stuartii		0	8	8	-	Proteus mirabilis BB2000		0.01	1993	0	F	Cellulomonadaceae		0	9	9	S	Streptomyces sp. PAMC26508		0	5	0	S	Tepidanaerobacter acetatoxydans		0	24
0	30	0	-	Buchnera aphidicola (Acyrthosiphon kondoi)		0	143	143	-	Xenorhabdus bovienii SS-2004		0	9	0	G	Wigglesworthia		0	231	231	-	Providencia stuartii MRSN 2154		0	7	7	-	Proteus mirabilis HI4320		0.01	1993	106	G	Cellulomonas		0	7	0	S	Streptomyces pratensis		0	5	5	-	Tepidanaerobacter acetatoxydans Re1		0	18
0	30	30	-	Buchnera aphidicola str. Ak (Acyrthosiphon kondoi)		0	672	0	G	Raoultella		0	9	2	S	Wigglesworthia glossinidia		0	178	0	G	Buchnera		0	15	0	G	Wigglesworthia		0	731	0	S	Cellulomonas fimi		0	7	7	-	Streptomyces pratensis ATCC 33331		0	3	0	-	Moorella group		0	18
0	28	0	-	Buchnera aphidicola (Uroleucon ambrosiae)		0	672	0	S	Raoultella ornithinolytica		0	6	6	-	Wigglesworthia glossinidia endosymbiont of Glossina brevipalpis		0	178	15	S	Buchnera aphidicola		0	15	3	S	Wigglesworthia glossinidia		0	731	731	-	Cellulomonas fimi ATCC 484		0	194	0	G	Kitasatospora		0	3	0	G	Moorella		0	45
0	28	28	-	Buchnera aphidicola str. Ua (Uroleucon ambrosiae)		0	672	672	-	Raoultella ornithinolytica B6		0	1	0	-	Wigglesworthia glossinidia endosymbiont of Glossina morsitans		0	71	0	-	Buchnera aphidicola (Baizongia pistaciae)		0	6	0	-	Wigglesworthia glossinidia endosymbiont of Glossina morsitans		0	624	0	S	Cellulomonas flavigena		0	194	0	S	Kitasatospora setae		0	3	0	S	Moorella thermoacetica		0	45
0	11	10	-	Buchnera aphidicola (Acyrthosiphon pisum)		0	653	0	G	Morganella		0	1	1	-	Wigglesworthia glossinidia endosymbiont of Glossina morsitans morsitans (Yale colony)		0	71	71	-	Buchnera aphidicola str. Bp (Baizongia pistaciae)		0	6	6	-	Wigglesworthia glossinidia endosymbiont of Glossina morsitans morsitans (Yale colony)		0	624	624	-	Cellulomonas flavigena DSM 20109		0	194	194	-	Kitasatospora setae KM-6054		0	3	3	-	Moorella thermoacetica ATCC 39073		0	42
0	1	1	-	Buchnera aphidicola str. TLW03 (Acyrthosiphon pisum)		0	653	0	S	Morganella morganii		0	8	0	G	Candidatus Moranella		0	27	0	-	Buchnera aphidicola (Schizaphis graminum)		0	6	6	-	Wigglesworthia glossinidia endosymbiont of Glossina brevipalpis		0	532	0	S	Cellulomonas gilvus		0.01	2539	114	O	Micrococcales		0	2	0	G	Carboxydothermus		0	30
0	11	0	-	Buchnera aphidicola (Cinara cedri)		0	653	0	-	Morganella morganii subsp. morganii		0	8	8	S	Candidatus Moranella endobia		0	27	27	-	Buchnera aphidicola str. Sg (Schizaphis graminum)		0	11	0	G	Providencia		0	532	532	-	Cellulomonas gilvus ATCC 13127		0	624	31	F	Microbacteriaceae		0	2	0	S	Carboxydothermus hydrogenoformans		0	19
0	11	11	-	Buchnera aphidicola BCc		0	653	653	-	Morganella morganii subsp. morganii KT		0	2	0	G	Candidatus Riesia		0	24	0	-	Buchnera aphidicola (Acyrthosiphon kondoi)		0	11	0	S	Providencia stuartii		0.01	1870	53	F	Micrococcaceae		0	321	0	G	Clavibacter		0	2	2	-	Carboxydothermus hydrogenoformans Z-2901		0	11
0	6	0	-	Buchnera aphidicola (Schizaphis graminum)		0	261	0	G	Sodalis		0	2	0	S	Candidatus Riesia pediculicola		0	24	24	-	Buchnera aphidicola str. Ak (Acyrthosiphon kondoi)		0	11	11	-	Providencia stuartii MRSN 2154		0	892	141	G	Arthrobacter		0	321	136	S	Clavibacter michiganensis		0	1	0	G	Thermacetogenium		0	5
0	6	6	-	Buchnera aphidicola str. Sg (Schizaphis graminum)		0	261	0	S	Sodalis glossinidius		0	2	2	-	Candidatus Riesia pediculicola USDA		0	15	0	-	Buchnera aphidicola (Cinara cedri)		0	8	0	G	Candidatus Riesia		0	221	221	S	Arthrobacter sp. FB24		0	65	65	-	Clavibacter michiganensis subsp. sepedonicus		0	1	0	S	Thermacetogenium phaeum		0	5
0	4	4	-	Buchnera aphidicola (Cinara tujafilina)		0	261	261	-	Sodalis glossinidius str. 'morsitans'		0.54	155152	155152	-	Gibsiella quercinecans FRB97		0	15	15	-	Buchnera aphidicola BCc		0	8	0	S	Candidatus Riesia pediculicola		0	188	0	S	Arthrobacter chlorophenolicus		0	63	0	-	Clavibacter michiganensis subsp. michiganensis		0	1	1	-	Thermacetogenium phaeum DSM 12270		0	18
0	1	0	-	Buchnera aphidicola (Baizongia pistaciae)		0	149	0	G	Buchnera		0.54	155308	16	O	Pseudomonadales		0	13	9	-	Buchnera aphidicola (Acyrthosiphon pisum)		0	8	8	-	Candidatus Riesia pediculicola USDA		0	188	188	-	Arthrobacter chlorophenolicus A6		0	63	63	-	Clavibacter michiganensis subsp. michiganensis NCPPB 382		0	219	0	F	Thermoanaerobacterales Family III. Incertae Sedis		0	11
0	1	1	-	Buchnera aphidicola str. Bp (Baizongia pistaciae)		0	149	24	S	Buchnera aphidicola		0.54	154298	963	F	Pseudomonadaceae		0	2	2	-	Buchnera aphidicola str. JF98 (Acyrthosiphon pisum)		0	6	0	G	Candidatus Moranella		0	187	0	S	Arthrobacter phenanthrenivorans		0	57	0	-	Clavibacter michiganensis subsp. nebraskensis		0	216	27	G	Caldicellulosiruptor		0	11
0	23	0	G	Candidatus Moranella		0	60	0	-	Buchnera aphidicola (Baizongia pistaciae)		0.52	149324	12372	G	Pseudomonas		0	2	2	-	Buchnera aphidicola str. TLW03 (Acyrthosiphon pisum)		0	6	6	S	Candidatus Moranella endobia		0	187	187	-	Arthrobacter phenanthrenivorans Sphe3		0	57	57	-	Clavibacter michiganensis subsp. nebraskensis NCPPB 2581		0	126	0	S	Caldicellulosiruptor saccharolyticus		0	6
0	23	23	S	Candidatus Moranella endobia		0	60	60	-	Buchnera aphidicola str. Bp (Baizongia pistaciae)		0.2	58858	2024	-	Pseudomonas putida group		0	9	9	-	Buchnera aphidicola (Cinara tujafilina)		0.16	44665	44665	-	Gibsiella quercinecans FRB97		0	109	0	S	Arthrobacter arilaitensis		0	150	0	G	Leifsonia		0	126	126	-	Caldicellulosiruptor saccharolyticus DSM 8903		0	6
0	13	0	G	Wigglesworthia		0	31	0	-	Buchnera aphidicola (Acyrthosiphon kondoi)		0.16	45929	0	S	Pseudomonas fulva		0	4	0	-	Buchnera aphidicola (Uroleucon ambrosiae)		0.04	10505	1	O	Pseudomonadales		0	109	109	-	Arthrobacter arilaitensis Re117		0	150	31	S	Leifsonia xyli		0	42	0	S	Caldicellulosiruptor bescii		0	15
0	13	1	S	Wigglesworthia glossinidia		0	31	31	-	Buchnera aphidicola str. Ak (Acyrthosiphon kondoi)		0.16	45929	45929	-	Pseudomonas fulva 12-X		0	4	4	-	Buchnera aphidicola str. Ua (Uroleucon ambrosiae)		0.04	10178	37	F	Pseudomonadaceae		0	31	0	S	Arthrobacter aurescens		0	73	0	-	Leifsonia xyli subsp. cynodontis		0	42	42	-	Caldicellulosiruptor bescii DSM 6725		0	15
0	6	0	-	Wigglesworthia glossinidia endosymbiont of Glossina morsitans		0	9	0	-	Buchnera aphidicola (Cinara cedri)		0.04	10565	2592	S	Pseudomonas putida		0	57	0	G	Wigglesworthia		0.03	9869	1418	G	Pseudomonas		0	31	31	-	Arthrobacter aurescens TC1		0	73	73	-	Leifsonia xyli subsp. cynodontis DSM 46306		0	10	0	S	Caldicellulosiruptor kronotskyensis		0.02	522
0	6	6	-	Wigglesworthia glossinidia endosymbiont of Glossina morsitans morsitans (Yale colony)		0	9	9	-	Buchnera aphidicola BCc		0.01	1804	1804	-	Pseudomonas putida W619		0	57	3	S	Wigglesworthia glossinidia		0.01	2064	45	-	Pseudomonas aeruginosa group		0	15	15	S	Arthrobacter sp. Rue61a		0	46	0	-	Leifsonia xyli subsp. xyli		0	10	10	-	Caldicellulosiruptor kronotskyensis 2002		0.01	354
0	6	6	-	Wigglesworthia glossinidia endosymbiont of Glossina brevipalpis		0	8	0	-	Buchnera aphidicola (Uroleucon ambrosiae)		0.01	1563	1563	-	Pseudomonas putida GB-1		0	48	48	-	Wigglesworthia glossinidia endosymbiont of Glossina brevipalpis		0	795	578	S	Pseudomonas aeruginosa		0	510	0	G	Micrococcus		0	46	46	-	Leifsonia xyli subsp. xyli str. CTCB07		0	7	0	S	Caldicellulosiruptor owensensis		0.01	354
0	5	0	G	Candidatus Riesia		0	8	8	-	Buchnera aphidicola str. Ua (Uroleucon ambrosiae)		0	1361	1361	-	Pseudomonas putida NBRC 14164		0	6	0	-	Wigglesworthia glossinidia endosymbiont of Glossina morsitans		0	149	149	-	Pseudomonas aeruginosa PA7		0	510	0	S	Micrococcus luteus		0	122	0	G	Microbacterium		0	7	7	-	Caldicellulosiruptor owensensis OL		0.01	354
0	5	0	S	Candidatus Riesia pediculicola		0	7	0	-	Buchnera aphidicola (Schizaphis graminum)		0	1335	1335	-	Pseudomonas putida H8234		0	6	6	-	Wigglesworthia glossinidia endosymbiont of Glossina morsitans morsitans (Yale colony)		0	16	16	-	Pseudomonas aeruginosa PA1R		0	510	510	-	Micrococcus luteus NCTC 2665		0	122	0	S	Microbacterium testaceum		0	2	0	S	Caldicellulosiruptor hydrothermalis		0	99
0	5	5	-	Candidatus Riesia pediculicola USDA		0	7	7	-	Buchnera aphidicola str. Sg (Schizaphis graminum)		0	525	525	-	Pseudomonas putida HB3267		0	26	0	G	Candidatus Moranella		0	14	14	-	Pseudomonas aeruginosa NCGM2.S1		0	307	0	G	Kocuria		0	122	122	-	Microbacterium testaceum StLB037		0	2	2	-	Caldicellulosiruptor hydrothermalis 108		0	99
0.06	14562	14562	-	Gibsiella quercinecans FRB97		0	6	6	-	Buchnera aphidicola (Cinara tujafilina)		0	448	448	-	Pseudomonas putida KT2440		0	26	26	S	Candidatus Moranella endobia		0	10	10	-	Pseudomonas aeruginosa MTB-1		0	307	0	S	Kocuria rhizophila		0	491	3	F	Micrococcaceae		0	1	0	S	Caldicellulosiruptor kristjanssonii		0	99
1.12	289226	28	O	Pseudomonadales		0	4	4	-	Buchnera aphidicola (Acyrthosiphon pisum)		0	427	427	-	Pseudomonas putida BIRD-1		0	7	0	G	Candidatus Riesia		0	5	5	-	Pseudomonas aeruginosa UCBPP-PA14		0	307	307	-	Kocuria rhizophila DC2201		0	254	32	G	Arthrobacter		0	1	1	-	Caldicellulosiruptor kristjanssonii I77R1B		0	68
1.11	288801	947	F	Pseudomonadaceae		0	63	0	G	Providencia		0	218	218	-	Pseudomonas putida ND6		0	7	0	S	Candidatus Riesia pediculicola		0	5	5	-	Pseudomonas aeruginosa B136-33		0	82	2	G	Rothia		0	65	0	S	Arthrobacter phenanthrenivorans		0	1	0	S	Caldicellulosiruptor obsidiansis		0	68
1.09	282796	22343	G	Pseudomonas		0	63	0	S	Providencia stuartii		0	192	192	-	Pseudomonas putida S16		0	7	7	-	Candidatus Riesia pediculicola USDA		0	4	4	-	Pseudomonas aeruginosa RP73		0	55	0	S	Rothia mucilaginosa		0	65	65	-	Arthrobacter phenanthrenivorans Sphe3		0	1	1	-	Caldicellulosiruptor obsidiansis OB47		0	68
0.37	96638	4121	-	Pseudomonas putida group		0	63	63	-	Providencia stuartii MRSN 2154		0	100	100	-	Pseudomonas putida F1		0.27	81369	81369	-	Gibsiella quercinecans FRB97		0	4	4	-	Pseudomonas aeruginosa c7447m		0	55	55	-	Rothia mucilaginosa DY-18		0	62	62	S	Arthrobacter sp. FB24		0	3	2	G	Thermoanaerobacterium		0.02	672
0.29	74578	0	S	Pseudomonas fulva		0	57	0	G	Proteus		0	340	339	S	Pseudomonas monteilii		0.71	210137	26	O	Pseudomonadales		0	4	4	-	Pseudomonas aeruginosa SCV20265		0	25	0	S	Rothia dentocariosa		0	57	0	S	Arthrobacter chlorophenolicus		0	1	0	S	Thermoanaerobacterium xylanolyticum		0.01	409
0.29	74578	74578	-	Pseudomonas fulva 12-X		0	57	32	S	Proteus mirabilis		0	1	1	-	Pseudomonas monteilii SB3078		0.7	209121	999	F	Pseudomonadaceae		0	3	3	-	Pseudomonas aeruginosa M18		0	25	25	-	Rothia dentocariosa ATCC 17931		0	57	57	-	Arthrobacter chlorophenolicus A6		0	1	1	-	Thermoanaerobacterium xylanolyticum LX-11		0.01	303
0.07	17783	4920	S	Pseudomonas putida		0	14	14	-	Proteus mirabilis BB2000		0.11	31130	768	-	Pseudomonas aeruginosa group		0.68	202869	16794	G	Pseudomonas		0	3	3	-	Pseudomonas aeruginosa DK2		0	26	0	G	Renibacterium		0	30	0	S	Arthrobacter arilaitensis		0	153	0	F	Thermodesulfobiaceae		0	64
0.01	3166	3166	-	Pseudomonas putida W619		0	11	11	-	Proteus mirabilis HI4320		0.05	15210	1032	S	Pseudomonas mendocina		0.22	64767	2965	-	Pseudomonas putida group		0	781	34	S	Pseudomonas mendocina		0	26	0	S	Renibacterium salmoninarum		0	30	30	-	Arthrobacter arilaitensis Re117		0	153	0	G	Thermodesulfobium		0	64
0.01	2345	2345	-	Pseudomonas putida NBRC 14164		0	20	0	G	Candidatus Moranella		0.03	7366	7366	-	Pseudomonas mendocina ymp		0.16	48148	0	S	Pseudomonas fulva		0	410	410	-	Pseudomonas mendocina NK-01		0	26	26	-	Renibacterium salmoninarum ATCC 33209		0	6	0	S	Arthrobacter aurescens		0	153	0	S	Thermodesulfobium narugense		0	24
0.01	2213	2213	-	Pseudomonas putida GB-1		0	20	20	S	Candidatus Moranella endobia		0.02	6812	6812	-	Pseudomonas mendocina NK-01		0.16	48148	48148	-	Pseudomonas fulva 12-X		0	337	337	-	Pseudomonas mendocina ymp		0	1272	24	F	Promicromonosporaceae		0	6	6	-	Arthrobacter aurescens TC1		0	153	153	-	Thermodesulfobium narugense DSM 14796		0	10
0.01	1915	1915	-	Pseudomonas putida H8234		0	16	0	G	Wigglesworthia		0.03	9808	5857	S	Pseudomonas aeruginosa		0.05	13492	3572	S	Pseudomonas putida		0	443	0	S	Pseudomonas resinovorans		0	742	0	G	Isoptericola		0	2	2	S	Arthrobacter sp. Rue61a		0	1	0	F	Thermoanaerobacterales Family IV. Incertae Sedis		0	8
0	1195	1195	-	Pseudomonas putida HB3267		0	16	1	S	Wigglesworthia glossinidia		0.01	2758	2758	-	Pseudomonas aeruginosa PA7		0.01	2435	2435	-	Pseudomonas putida W619		0	443	443	-	Pseudomonas resinovorans NBRC 106553		0	742	0	S	Isoptericola variabilis		0	152	0	G	Micrococcus		0	1	0	G	Mahella		0	2
0	675	675	-	Pseudomonas putida KT2440		0	13	13	-	Wigglesworthia glossinidia endosymbiont of Glossina brevipalpis		0	303	303	-	Pseudomonas aeruginosa NCGM2.S1		0.01	1777	1777	-	Pseudomonas putida GB-1		0.01	2043	82	-	Pseudomonas putida group		0	742	742	-	Isoptericola variabilis 225		0	152	0	S	Micrococcus luteus		0	1	0	S	Mahella australiensis		0	9
0	591	591	-	Pseudomonas putida BIRD-1		0	2	0	-	Wigglesworthia glossinidia endosymbiont of Glossina morsitans		0	180	180	-	Pseudomonas aeruginosa SCV20265		0.01	1685	1685	-	Pseudomonas putida NBRC 14164		0	1271	259	S	Pseudomonas putida		0	506	0	G	Xylanimonas		0	152	152	-	Micrococcus luteus NCTC 2665		0	1	1	-	Mahella australiensis 50-1 BON		0	9
0	318	318	-	Pseudomonas putida F1		0	2	2	-	Wigglesworthia glossinidia endosymbiont of Glossina morsitans morsitans (Yale colony)		0	169	169	-	Pseudomonas aeruginosa UCBPP-PA14		0.01	1502	1502	-	Pseudomonas putida H8234		0	316	316	-	Pseudomonas putida NBRC 14164		0	506	0	S	Xylanimonas cellulosilytica		0	42	0	G	Kocuria		0	24	0	O	Halanaerobiales		0	1
0	242	242	-	Pseudomonas putida ND6		0	4	0	G	Candidatus Riesia		0	169	169	-	Pseudomonas aeruginosa DK2		0	871	871	-	Pseudomonas putida HB3267		0	312	312	-	Pseudomonas putida H8234		0	506	506	-	Xylanimonas cellulosilytica DSM 15894		0	42	0	S	Kocuria rhizophila		0	18	1	F	Halobacteroidaceae		0	33
0	203	203	-	Pseudomonas putida S16		0	4	0	S	Candidatus Riesia pediculicola		0	151	151	-	Pseudomonas aeruginosa MTB-1		0	565	565	-	Pseudomonas putida KT2440		0	228	228	-	Pseudomonas putida HB3267		0	823	0	F	Intrasporangiaceae		0	42	42	-	Kocuria rhizophila DC2201		0	14	0	G	Halobacteroides		0	33
0	156	155	S	Pseudomonas monteilii		0	4	4	-	Candidatus Riesia pediculicola USDA		0	93	93	-	Pseudomonas aeruginosa B136-33		0	392	392	-	Pseudomonas putida BIRD-1		0	60	60	-	Pseudomonas putida W619		0	823	0	G	Intrasporangium		0	25	0	G	Rothia		0	14	0	S	Halobacteroides halobius		0	15
0	1	1	-	Pseudomonas monteilii SB3101		1.02	282645	282645	-	Gibsiella quercinecans FRB97		0	41	41	-	Pseudomonas aeruginosa PA1R		0	259	259	-	Pseudomonas putida F1		0	48	48	-	Pseudomonas putida GB-1		0	823	0	S	Intrasporangium calvum		0	18	0	S	Rothia mucilaginosa		0	14	14	-	Halobacteroides halobius DSM 5150		0	2
0.26	67526	1554	-	Pseudomonas aeruginosa group		0.41	114571	525	O	Xanthomonadales		0	32	32	-	Pseudomonas aeruginosa c7447m		0	247	247	-	Pseudomonas putida S16		0	18	18	-	Pseudomonas putida KT2440		0	823	823	-	Intrasporangium calvum DSM 43043		0	18	18	-	Rothia mucilaginosa DY-18		0	3	0	G	Acetohalobium		0	11
0.13	33981	2524	S	Pseudomonas mendocina		0.4	110947	4915	F	Xanthomonadaceae		0	28	28	-	Pseudomonas aeruginosa M18		0	187	187	-	Pseudomonas putida ND6		0	14	14	-	Pseudomonas putida BIRD-1		0	712	0	F	Beutenbergiaceae		0	7	0	S	Rothia dentocariosa		0	3	0	S	Acetohalobium arabaticum		0	11
0.07	18137	18137	-	Pseudomonas mendocina ymp		0.16	44390	13087	G	Xanthomonas		0	18	18	-	Pseudomonas aeruginosa RP73		0	162	162	S	Pseudomonas monteilii		0	8	8	-	Pseudomonas putida S16		0	712	0	G	Beutenbergia		0	7	7	-	Rothia dentocariosa ATCC 17931		0	3	3	-	Acetohalobium arabaticum DSM 5501		0	3
0.05	13320	13320	-	Pseudomonas mendocina NK-01		0.05	14654	7769	S	Xanthomonas campestris		0	8	8	-	Pseudomonas aeruginosa LESB58		0.18	54677	1291	-	Pseudomonas aeruginosa group		0	7	7	-	Pseudomonas putida ND6		0	712	0	S	Beutenbergia cavernae		0	15	0	G	Renibacterium		0	6	0	F	Halanaerobiaceae		0	3
0.07	19330	11942	S	Pseudomonas aeruginosa		0.01	4136	3985	-	Xanthomonas campestris pv. campestris		0	1	1	-	Pseudomonas aeruginosa PAO1		0.09	25839	2076	S	Pseudomonas mendocina		0	1	1	-	Pseudomonas putida F1		0	712	712	-	Beutenbergia cavernae DSM 12333		0	15	0	S	Renibacterium salmoninarum		0	6	0	G	Halanaerobium		0	3
0.02	5882	5882	-	Pseudomonas aeruginosa PA7		0	103	103	-	Xanthomonas campestris pv. campestris str. 8004		0.02	5344	0	S	Pseudomonas resinovorans		0.05	13955	13955	-	Pseudomonas mendocina ymp		0	688	0	S	Pseudomonas fulva		0	634	0	F	Sanguibacteraceae		0	15	15	-	Renibacterium salmoninarum ATCC 33209		0	5	0	S	Halanaerobium praevalens		0	3
0	276	276	-	Pseudomonas aeruginosa B136-33		0	48	48	-	Xanthomonas campestris pv. campestris str. ATCC 33913		0.02	5344	5344	-	Pseudomonas resinovorans NBRC 106553		0.03	9808	9808	-	Pseudomonas mendocina NK-01		0	688	688	-	Pseudomonas fulva 12-X		0	634	0	G	Sanguibacter		0	368	0	F	Cellulomonadaceae		0	5	5	-	Halanaerobium praevalens DSM 2228		0	1
0	239	239	-	Pseudomonas aeruginosa MTB-1		0.01	2749	0	-	Xanthomonas campestris pv. raphani		0.06	16710	0	-	Pseudomonas stutzeri group		0.06	17111	10211	S	Pseudomonas aeruginosa		0	2	2	S	Pseudomonas monteilii		0	634	0	S	Sanguibacter keddieii		0	368	14	G	Cellulomonas		0	1	1	S	Halanaerobium hydrogeniformans		0	1
0	215	215	-	Pseudomonas aeruginosa NCGM2.S1		0.01	2749	2749	-	Xanthomonas campestris pv. raphani 756C		0.06	16710	0	-	Pseudomonas stutzeri subgroup		0.02	5072	5072	-	Pseudomonas aeruginosa PA7		0	1289	16	-	Pseudomonas fluorescens group		0	634	634	-	Sanguibacter keddieii DSM 10542		0	131	0	S	Cellulomonas fimi		0	6	0	O	Natranaerobiales		0.01	239
0	138	138	-	Pseudomonas aeruginosa M18		0.03	7972	0	S	Xanthomonas albilineans		0.06	16710	4440	S	Pseudomonas stutzeri		0	625	625	-	Pseudomonas aeruginosa NCGM2.S1		0	738	10	S	Pseudomonas fluorescens		0	530	0	F	Dermabacteraceae		0	131	131	-	Cellulomonas fimi ATCC 484		0	6	0	F	Natranaerobiaceae		0.01	239
0	137	137	-	Pseudomonas aeruginosa SCV20265		0.03	7972	7972	-	Xanthomonas albilineans GPE PC73		0.02	4631	4631	-	Pseudomonas stutzeri DSM 10701		0	224	224	-	Pseudomonas aeruginosa UCBPP-PA14		0	253	253	-	Pseudomonas fluorescens A506		0	530	0	G	Brachybacterium		0	112	0	S	Cellulomonas gilvus		0	6	0	G	Natranaerobius		0.01	225
0	131	131	-	Pseudomonas aeruginosa UCBPP-PA14		0.02	4539	0	S	Xanthomonas oryzae		0.01	3027	3027	-	Pseudomonas stutzeri CCUG 29243		0	182	182	-	Pseudomonas aeruginosa MTB-1		0	181	181	-	Pseudomonas fluorescens SBW25		0	530	0	S	Brachybacterium faecium		0	112	112	-	Cellulomonas gilvus ATCC 13127		0	6	0	S	Natranaerobius thermophilus		0.01	221
0	120	120	-	Pseudomonas aeruginosa DK2		0.02	4539	4343	-	Xanthomonas oryzae pv. oryzae		0.01	2396	2396	-	Pseudomonas stutzeri RCH2		0	174	174	-	Pseudomonas aeruginosa B136-33		0	177	177	-	Pseudomonas fluorescens Pf0-1		0	530	530	-	Brachybacterium faecium DSM 4810		0	111	0	S	Cellulomonas flavigena		0	6	6	-	Natranaerobius thermophilus JW/NM-WN-LF		0.01	217
0	89	89	-	Pseudomonas aeruginosa PA1R		0	118	118	-	Xanthomonas oryzae pv. oryzae KACC 10331		0	890	890	-	Pseudomonas stutzeri A1501		0	144	144	-	Pseudomonas aeruginosa PA1R		0	117	117	-	Pseudomonas fluorescens F113		0	457	0	F	Dermacoccaceae		0	111	111	-	Cellulomonas flavigena DSM 20109		0.02	6861	3	C	Bacilli		0.01	217
0	76	76	-	Pseudomonas aeruginosa c7447m		0	78	78	-	Xanthomonas oryzae pv. oryzae MAFF 311018		0	672	672	-	Pseudomonas stutzeri DSM 4166		0	129	129	-	Pseudomonas aeruginosa DK2		0	271	0	S	Pseudomonas poae		0	457	0	G	Kytococcus		0	245	4	F	Promicromonosporaceae		0.02	5749	3	O	Bacillales		0	3
0	57	57	-	Pseudomonas aeruginosa RP73		0.01	2794	159	-	Xanthomonas citri group		0	654	654	-	Pseudomonas stutzeri ATCC 17588 = LMG 11199		0	107	107	-	Pseudomonas aeruginosa M18		0	271	271	-	Pseudomonas poae RE*1-1-14		0	457	0	S	Kytococcus sedentarius		0	143	0	G	Isoptericola		0.02	5450	0	F	Bacillaceae		0	1
0	15	15	-	Pseudomonas aeruginosa LESB58		0.01	2564	0	S	Xanthomonas fuscans		0.04	12474	375	-	Pseudomonas fluorescens group		0	105	105	-	Pseudomonas aeruginosa SCV20265		0	264	211	S	Pseudomonas protegens		0	457	457	-	Kytococcus sedentarius DSM 20547		0	143	0	S	Isoptericola variabilis		0.02	4847	4827	G	Geobacillus		0	1
0	12	12	-	Pseudomonas aeruginosa PAO1		0.01	2564	2564	-	Xanthomonas fuscans subsp. fuscans		0.02	7010	225	S	Pseudomonas fluorescens		0	68	68	-	Pseudomonas aeruginosa c7447m		0	37	37	-	Pseudomonas protegens CHA0		0	39	0	F	Jonesiaceae		0	143	143	-	Isoptericola variabilis 225		0	14	14	S	Geobacillus sp. C56-T3		0	2
0	1	1	-	Pseudomonas aeruginosa LES431		0	71	14	S	Xanthomonas citri		0.01	2333	2333	-	Pseudomonas fluorescens Pf0-1		0	57	57	-	Pseudomonas aeruginosa RP73		0	16	16	-	Pseudomonas protegens Pf-5		0	39	0	G	Jonesia		0	98	0	G	Xylanimonas		0	2	0	S	Geobacillus thermoglucosidasius		0	2
0.05	12661	0	S	Pseudomonas resinovorans		0	57	0	-	Xanthomonas citri subsp. citri		0.01	1814	1814	-	Pseudomonas fluorescens SBW25		0	8	8	-	Pseudomonas aeruginosa PAO1		0	1056	0	-	Pseudomonas stutzeri group		0	39	0	S	Jonesia denitrificans		0	98	0	S	Xylanimonas cellulosilytica		0	2	2	-	Geobacillus thermoglucosidasius C56-YS93		0	4
0.05	12661	12661	-	Pseudomonas resinovorans NBRC 106553		0	57	57	-	Xanthomonas citri subsp. citri Aw12879		0	1379	1379	-	Pseudomonas fluorescens A506		0	5	5	-	Pseudomonas aeruginosa LESB58		0	1056	0	-	Pseudomonas stutzeri subgroup		0	39	39	-	Jonesia denitrificans DSM 20603		0	98	98	-	Xylanimonas cellulosilytica DSM 15894		0	2	2	S	Geobacillus sp. WCH70		0	4
0.13	32940	1040	-	Pseudomonas fluorescens group		0	736	0	S	Xanthomonas euvesicatoria		0	1259	1259	-	Pseudomonas fluorescens F113		0.04	10436	0	S	Pseudomonas resinovorans		0	1056	335	S	Pseudomonas stutzeri		0	32	0	-	unclassified Micrococcineae		0	154	0	F	Beutenbergiaceae		0	1	1	S	Geobacillus sp. GHH01		0	1
0.08	20017	529	S	Pseudomonas fluorescens		0	736	736	-	Xanthomonas campestris pv. vesicatoria str. 85-10		0.01	3686	2553	S	Pseudomonas protegens		0.04	10436	10436	-	Pseudomonas resinovorans NBRC 106553		0	273	273	-	Pseudomonas stutzeri DSM 10701		0	32	0	G	Tropheryma		0	154	0	G	Beutenbergia		0	1	1	S	Geobacillus sp. JF8		0	23
0.03	7585	7585	-	Pseudomonas fluorescens Pf0-1		0	594	0	S	Xanthomonas alfalfae		0	600	600	-	Pseudomonas protegens Pf-5		0.09	26455	0	-	Pseudomonas stutzeri group		0	156	156	-	Pseudomonas stutzeri A1501		0	32	31	S	Tropheryma whipplei		0	154	0	S	Beutenbergia cavernae		0	588	4	G	Bacillus		0	23
0.02	5527	5527	-	Pseudomonas fluorescens SBW25		0	594	0	-	Xanthomonas alfalfae subsp. citrumelonis		0	533	533	-	Pseudomonas protegens CHA0		0.09	26455	0	-	Pseudomonas stutzeri subgroup		0	153	153	-	Pseudomonas stutzeri RCH2		0	1	1	-	Tropheryma whipplei str. Twist		0	154	154	-	Beutenbergia cavernae DSM 12333		0	350	8	-	Bacillus cereus group		0	23
0.01	3559	3559	-	Pseudomonas fluorescens A506		0	594	594	-	Xanthomonas axonopodis pv. citrumelo F1		0	1403	0	S	Pseudomonas poae		0.09	26455	7057	S	Pseudomonas stutzeri		0	98	98	-	Pseudomonas stutzeri CCUG 29243		0.03	10638	0	O	Streptomycetales		0	151	0	F	Intrasporangiaceae		0	135	0	S	Bacillus weihenstephanensis		0	23
0.01	2806	2806	-	Pseudomonas fluorescens F113		0	14	0	S	Xanthomonas axonopodis		0	1403	1403	-	Pseudomonas poae RE*1-1-14		0.03	7676	7676	-	Pseudomonas stutzeri DSM 10701		0	23	23	-	Pseudomonas stutzeri ATCC 17588 = LMG 11199		0.03	10638	208	F	Streptomycetaceae		0	151	0	G	Intrasporangium		0	135	135	-	Bacillus weihenstephanensis KBAB4		0.01	282
0	11	11	-	Pseudomonas fluorescens R124		0	14	14	-	Xanthomonas axonopodis Xac29-1		0.02	4800	483	-	Pseudomonas syringae group		0.01	4074	4074	-	Pseudomonas stutzeri CCUG 29243		0	18	18	-	Pseudomonas stutzeri DSM 4166		0.03	9559	1795	G	Streptomyces		0	151	0	S	Intrasporangium calvum		0	128	0	S	Bacillus thuringiensis		0.01	282
0.03	8166	5836	S	Pseudomonas protegens		0.11	31523	0	G	Stenotrophomonas		0.01	1548	0	S	Pseudomonas syringae group genomosp. 3		0.01	3923	3923	-	Pseudomonas stutzeri RCH2		0	980	10	-	Pseudomonas syringae group		0	837	0	S	Streptomyces cattleya		0	151	151	-	Intrasporangium calvum DSM 43043		0	36	0	-	Bacillus thuringiensis serovar kurstaki		0	16
0	1260	1260	-	Pseudomonas protegens Pf-5		0.11	31523	0	-	Stenotrophomonas maltophilia group		0.01	1548	0	-	Pseudomonas syringae pv. tomato		0.01	1658	1658	-	Pseudomonas stutzeri A1501		0	472	0	-	Pseudomonas syringae group genomosp. 1		0	837	837	-	Streptomyces cattleya NRRL 8057 = DSM 46488		0	138	0	F	Sanguibacteraceae		0	34	34	-	Bacillus thuringiensis serovar kurstaki str. HD73		0	16
0	1070	1070	-	Pseudomonas protegens CHA0		0.11	31523	11149	S	Stenotrophomonas maltophilia		0.01	1548	1548	-	[Pseudomonas syringae] pv. tomato str. DC3000		0	1168	1168	-	Pseudomonas stutzeri DSM 4166		0	472	0	S	Pseudomonas syringae		0	633	0	S	Streptomyces hygroscopicus		0	138	0	G	Sanguibacter		0	2	2	-	Bacillus thuringiensis BMB171		0	1
0.01	3717	0	S	Pseudomonas poae		0.02	5738	5738	-	Stenotrophomonas maltophilia R551-3		0.01	1544	0	-	Pseudomonas syringae group genomosp. 1		0	899	899	-	Pseudomonas stutzeri ATCC 17588 = LMG 11199		0	472	0	-	Pseudomonas syringae pv. syringae		0	633	617	-	Streptomyces hygroscopicus subsp. jinggangensis		0	138	0	S	Sanguibacter keddieii		0	33	33	-	Bacillus thuringiensis MC28		0	1
0.01	3717	3717	-	Pseudomonas poae RE*1-1-14		0.02	5550	5550	-	Stenotrophomonas maltophilia K279a		0.01	1544	0	S	Pseudomonas syringae		0.06	16594	487	-	Pseudomonas fluorescens group		0	472	472	-	Pseudomonas syringae pv. syringae B728a		0	16	16	-	Streptomyces hygroscopicus subsp. jinggangensis 5008		0	138	138	-	Sanguibacter keddieii DSM 10542		0	29	29	-	Bacillus thuringiensis YBT-1518		0.01	243
0.1	25784	0	-	Pseudomonas stutzeri group		0.02	4738	4738	-	Stenotrophomonas maltophilia D457		0.01	1544	0	-	Pseudomonas syringae pv. syringae		0.03	8381	251	S	Pseudomonas fluorescens		0	282	0	S	Pseudomonas syringae group genomosp. 3		0	632	0	S	Streptomyces violaceusniger		0	137	0	F	Dermabacteraceae		0	15	0	-	Bacillus thuringiensis serovar thuringiensis		0.01	215
0.1	25784	0	-	Pseudomonas stutzeri subgroup		0.02	4348	4348	-	Stenotrophomonas maltophilia JV3		0.01	1544	1544	-	Pseudomonas syringae pv. syringae B728a		0.01	2429	2429	-	Pseudomonas fluorescens Pf0-1		0	282	0	-	Pseudomonas syringae pv. tomato		0	632	632	-	Streptomyces violaceusniger Tu 4113		0	137	0	G	Brachybacterium		0	15	15	-	Bacillus thuringiensis serovar thuringiensis str. IS5056		0.01	215
0.1	25784	6529	S	Pseudomonas stutzeri		0.11	29737	427	G	Pseudoxanthomonas		0	1225	0	-	Pseudomonas syringae group genomosp. 2		0.01	2105	2105	-	Pseudomonas fluorescens SBW25		0	282	282	-	[Pseudomonas syringae] pv. tomato str. DC3000		0	588	0	S	Streptomyces bingchenggensis		0	137	0	S	Brachybacterium faecium		0	13	0	-	[Bacillus thuringiensis] serovar konkukian		0.01	215
0.03	7330	7330	-	Pseudomonas stutzeri DSM 10701		0.06	17782	0	S	Pseudoxanthomonas suwonensis		0	1225	0	S	Pseudomonas savastanoi		0.01	1982	1982	-	Pseudomonas fluorescens A506		0	216	0	-	Pseudomonas syringae group genomosp. 2		0	588	588	-	Streptomyces bingchenggensis BCW-1		0	137	137	-	Brachybacterium faecium DSM 4810		0	13	13	-	[Bacillus thuringiensis] serovar konkukian str. 97-27		0	19
0.02	4232	4232	-	Pseudomonas stutzeri CCUG 29243		0.06	17782	17782	-	Pseudoxanthomonas suwonensis 11-1		0	1225	0	-	Pseudomonas savastanoi pv. phaseolicola		0.01	1602	1602	-	Pseudomonas fluorescens F113		0	216	0	S	Pseudomonas savastanoi		0	584	0	S	Streptomyces scabiei		0	102	0	F	Dermacoccaceae		0	2	2	-	Bacillus thuringiensis HD-771		0	19
0.02	3978	3978	-	Pseudomonas stutzeri RCH2		0.04	11528	0	S	Pseudoxanthomonas spadix		0	1225	1225	-	Pseudomonas savastanoi pv. phaseolicola 1448A		0	12	12	-	Pseudomonas fluorescens R124		0	216	0	-	Pseudomonas savastanoi pv. phaseolicola		0	584	584	-	Streptomyces scabiei 87.22		0	102	0	G	Kytococcus		0	71	6	S	Bacillus cereus		0	19
0.01	1755	1755	-	Pseudomonas stutzeri A1501		0.04	11528	11528	-	Pseudoxanthomonas spadix BD-a59		0.01	3989	0	-	Pseudomonas pertucinogena group		0.02	5680	4020	S	Pseudomonas protegens		0	216	216	-	Pseudomonas savastanoi pv. phaseolicola 1448A		0	560	0	-	Streptomyces albidoflavus group		0	102	0	S	Kytococcus sedentarius		0	38	38	-	Bacillus cereus E33L		0	19
0	1005	1005	-	Pseudomonas stutzeri DSM 4166		0	382	0	G	Xylella		0.01	3989	0	S	Pseudomonas denitrificans		0	903	903	-	Pseudomonas protegens Pf-5		0	281	0	S	Pseudomonas entomophila		0	560	0	S	Streptomyces coelicolor		0	102	102	-	Kytococcus sedentarius DSM 20547		0	8	8	-	Bacillus cereus ATCC 14579		0	8
0	955	955	-	Pseudomonas stutzeri ATCC 17588 = LMG 11199		0	382	312	S	Xylella fastidiosa		0.01	3989	3989	-	Pseudomonas denitrificans ATCC 13867		0	757	757	-	Pseudomonas protegens CHA0		0	281	281	-	Pseudomonas entomophila L48		0	560	560	-	Streptomyces coelicolor A3(2)		0	11	0	F	Jonesiaceae		0	8	8	-	Bacillus cereus Q1		0	8
0.04	11170	1799	-	Pseudomonas syringae group		0	47	47	-	Xylella fastidiosa M12		0.01	2241	0	S	Pseudomonas entomophila		0.01	2046	0	S	Pseudomonas poae		0	264	0	-	Pseudomonas pertucinogena group		0	551	0	S	Streptomyces albus		0	11	0	G	Jonesia		0	4	4	-	Bacillus cereus 03BB102		0	4
0.01	3311	0	-	Pseudomonas syringae group genomosp. 1		0	15	15	-	Xylella fastidiosa 9a5c		0.01	2241	2241	-	Pseudomonas entomophila L48		0.01	2046	2046	-	Pseudomonas poae RE*1-1-14		0	264	0	S	Pseudomonas denitrificans		0	551	551	-	Streptomyces albus J1074		0	11	0	S	Jonesia denitrificans		0	4	0	-	Bacillus cereus biovar anthracis		0	3
0.01	3311	0	S	Pseudomonas syringae		0	8	0	-	Xylella fastidiosa subsp. fastidiosa		0.01	1928	1928	S	Pseudomonas sp. TKP		0.02	6357	0	-	Pseudomonas pertucinogena group		0	264	264	-	Pseudomonas denitrificans ATCC 13867		0	530	0	S	Streptomyces collinus		0	11	11	-	Jonesia denitrificans DSM 20603		0	4	4	-	Bacillus cereus biovar anthracis str. CI		0	61
0.01	3311	0	-	Pseudomonas syringae pv. syringae		0	8	8	-	Xylella fastidiosa subsp. fastidiosa GB514		0.01	1918	1918	S	Pseudomonas sp. VLB120		0.02	6357	0	S	Pseudomonas denitrificans		0	204	204	S	Pseudomonas sp. TKP		0	530	530	-	Streptomyces collinus Tu 365		0	4	0	-	unclassified Micrococcineae		0	1	1	-	Bacillus cereus G9842		0	61
0.01	3311	3311	-	Pseudomonas syringae pv. syringae B728a		0.01	3099	4	F	Rhodanobacteraceae		0.01	1776	1776	S	Pseudomonas sp. UW4		0.02	6357	6357	-	Pseudomonas denitrificans ATCC 13867		0	149	149	S	Pseudomonas sp. UW4		0	513	0	S	Streptomyces venezuelae		0	4	0	G	Tropheryma		0	1	1	-	Bacillus cereus AH820		0	61
0.01	3059	0	S	Pseudomonas syringae group genomosp. 3		0.01	2668	0	G	Rhodanobacter		0	1128	0	S	Pseudomonas brassicacearum		0.02	5299	697	-	Pseudomonas syringae group		0	72	72	S	Pseudomonas sp. VLB120		0	513	513	-	Streptomyces venezuelae ATCC 10712		0	4	4	S	Tropheryma whipplei		0	1	1	-	Bacillus cereus FRI-35		0	61
0.01	3059	0	-	Pseudomonas syringae pv. tomato		0.01	2668	2668	S	Rhodanobacter denitrificans		0	1128	0	-	Pseudomonas brassicacearum subsp. brassicacearum		0.01	1895	0	-	Pseudomonas syringae group genomosp. 1		0	49	0	S	Pseudomonas brassicacearum		0	507	0	S	Streptomyces davawensis		0.01	1760	0	O	Pseudonocardiales		0	5	2	S	Bacillus anthracis		0	61
0.01	3059	3059	-	[Pseudomonas syringae] pv. tomato str. DC3000		0	427	0	G	Frateuria		0	1128	1128	-	Pseudomonas brassicacearum subsp. brassicacearum NFM421		0.01	1895	0	S	Pseudomonas syringae		0	49	0	-	Pseudomonas brassicacearum subsp. brassicacearum		0	507	507	-	Streptomyces davawensis JCM 4913		0.01	1760	79	F	Pseudonocardiaceae		0	3	3	-	Bacillus anthracis str. CDC 684		0	14
0.01	3001	0	-	Pseudomonas syringae group genomosp. 2		0	427	0	S	Frateuria aurantia		0.01	4011	0	-	Azotobacter group		0.01	1895	0	-	Pseudomonas syringae pv. syringae		0	49	49	-	Pseudomonas brassicacearum subsp. brassicacearum NFM421		0	469	0	S	Streptomyces fulvissimus		0	525	19	G	Amycolatopsis		0	2	0	S	Bacillus toyonensis		0	14
0.01	3001	0	S	Pseudomonas savastanoi		0	427	427	-	Frateuria aurantia DSM 6220		0.01	4011	0	G	Azotobacter		0.01	1895	1895	-	Pseudomonas syringae pv. syringae B728a		0	272	0	-	Azotobacter group		0	469	469	-	Streptomyces fulvissimus DSM 40593		0	355	355	S	Amycolatopsis mediterranei		0	2	2	-	Bacillus toyonensis BCT-7112		0	14
0.01	3001	0	-	Pseudomonas savastanoi pv. phaseolicola		0.24	65954	1	O	Pseudomonadales		0.01	4011	4011	S	Azotobacter vinelandii		0.01	1557	0	S	Pseudomonas syringae group genomosp. 3		0	272	0	G	Azotobacter		0	468	0	S	Streptomyces avermitilis		0	151	0	S	Amycolatopsis orientalis		0	1	0	S	Bacillus cytotoxicus		0	14
0.01	3001	3001	-	Pseudomonas savastanoi pv. phaseolicola 1448A		0.24	64999	292	F	Pseudomonadaceae		0	994	1	F	Moraxellaceae		0.01	1557	0	-	Pseudomonas syringae pv. tomato		0	272	272	S	Azotobacter vinelandii		0	468	468	-	Streptomyces avermitilis MA-4680 = NBRC 14893		0	151	151	-	Amycolatopsis orientalis HCCB10007		0	1	1	-	Bacillus cytotoxicus NVH 391-98		0	14
0.03	6786	0	-	Pseudomonas pertucinogena group		0.23	63064	5328	G	Pseudomonas		0	544	388	G	Psychrobacter		0.01	1557	1557	-	[Pseudomonas syringae] pv. tomato str. DC3000		0	326	0	F	Moraxellaceae		0	439	439	S	Streptomyces sp. SirexAA-E		0	421	0	G	Pseudonocardia		0	134	0	S	Bacillus infantis		0.28	9659
0.03	6786	0	S	Pseudomonas denitrificans		0.08	20882	949	-	Pseudomonas putida group		0	101	101	S	Psychrobacter sp. PRwf-1		0	1150	0	-	Pseudomonas syringae group genomosp. 2		0	250	4	G	Acinetobacter		0	370	0	-	Streptomyces griseus group		0	421	0	S	Pseudonocardia dioxanivorans		0	134	134	-	Bacillus infantis NRRL B-14911		0.24	8309
0.03	6786	6786	-	Pseudomonas denitrificans ATCC 13867		0.06	15826	0	S	Pseudomonas fulva		0	35	0	S	Psychrobacter arcticus		0	1150	0	S	Pseudomonas savastanoi		0	211	211	S	Acinetobacter sp. ADP1		0	370	0	-	Streptomyces griseus subgroup		0	421	421	-	Pseudonocardia dioxanivorans CB1190		0	38	2	-	Bacillus subtilis group		0.14	4706
0.02	5079	0	S	Pseudomonas entomophila		0.06	15826	15826	-	Pseudomonas fulva 12-X		0	35	35	-	Psychrobacter arcticus 273-4		0	1150	0	-	Pseudomonas savastanoi pv. phaseolicola		0	31	1	-	Acinetobacter calcoaceticus/baumannii complex		0	370	0	S	Streptomyces griseus		0	236	0	G	Saccharopolyspora		0	18	2	S	Bacillus amyloliquefaciens		0.1	3431
0.02	5079	5079	-	Pseudomonas entomophila L48		0.01	4041	1115	S	Pseudomonas putida		0	11	0	S	Psychrobacter cryohalolentis		0	1150	1150	-	Pseudomonas savastanoi pv. phaseolicola 1448A		0	24	20	S	Acinetobacter baumannii		0	370	0	-	Streptomyces griseus subsp. griseus		0	236	0	S	Saccharopolyspora erythraea		0	16	16	-	Bacillus amyloliquefaciens LFB112		0.02	747
0.02	4743	4743	S	Pseudomonas sp. UW4		0	728	728	-	Pseudomonas putida W619		0	11	11	-	Psychrobacter cryohalolentis K5		0.01	3733	0	S	Pseudomonas entomophila		0	2	2	-	Acinetobacter baumannii BJAB0715		0	370	370	-	Streptomyces griseus subsp. griseus NBRC 13350		0	236	236	-	Saccharopolyspora erythraea NRRL 2338		0	7	0	S	Bacillus atrophaeus		0.01	193
0.02	4395	4395	S	Pseudomonas sp. TKP		0	544	544	-	Pseudomonas putida GB-1		0	9	9	S	Psychrobacter sp. G		0.01	3733	3733	-	Pseudomonas entomophila L48		0	1	1	-	Acinetobacter baumannii ACICU		0	47	47	S	Streptomyces sp. PAMC26508		0	234	0	G	Saccharothrix		0	7	7	-	Bacillus atrophaeus 1942		0	51
0.01	2922	2922	S	Pseudomonas sp. VLB120		0	465	465	-	Pseudomonas putida NBRC 14164		0	374	9	G	Acinetobacter		0.01	2278	2278	S	Pseudomonas sp. TKP		0	1	1	-	Acinetobacter baumannii ZW85-1		0	36	0	S	Streptomyces pratensis		0	234	0	S	Saccharothrix espanaensis		0	6	1	S	Bacillus subtilis		0	43
0.01	2470	0	S	Pseudomonas brassicacearum		0	394	394	-	Pseudomonas putida H8234		0	235	3	-	Acinetobacter calcoaceticus/baumannii complex		0.01	2275	2275	S	Pseudomonas sp. VLB120		0	6	0	S	Acinetobacter pittii		0	36	36	-	Streptomyces pratensis ATCC 33331		0	234	234	-	Saccharothrix espanaensis DSM 44229		0	4	4	-	Bacillus subtilis BSn5		0	3
0.01	2470	0	-	Pseudomonas brassicacearum subsp. brassicacearum		0	250	250	-	Pseudomonas putida HB3267		0	159	90	S	Acinetobacter baumannii		0.01	1958	1958	S	Pseudomonas sp. UW4		0	6	6	-	Acinetobacter pittii PHEA-2		0	871	0	G	Kitasatospora		0	188	0	G	Actinosynnema		0	1	0	-	Bacillus subtilis subsp. subtilis		0	149
0.01	2470	2470	-	Pseudomonas brassicacearum subsp. brassicacearum NFM421		0	158	158	-	Pseudomonas putida KT2440		0	32	32	-	Acinetobacter baumannii BJAB0715		0.01	1682	0	S	Pseudomonas brassicacearum		0	4	0	S	Acinetobacter oleivorans		0	871	0	S	Kitasatospora setae		0	188	0	S	Actinosynnema mirum		0	1	1	-	Bacillus subtilis subsp. subtilis str. RO-NN-1		0	149
0.02	5058	0	-	Azotobacter group		0	153	153	-	Pseudomonas putida F1		0	31	31	-	Acinetobacter baumannii ZW85-1		0.01	1682	0	-	Pseudomonas brassicacearum subsp. brassicacearum		0	4	4	-	Acinetobacter oleivorans DR1		0	871	871	-	Kitasatospora setae KM-6054		0	188	188	-	Actinosynnema mirum DSM 43827		0	3	0	S	Bacillus methylotrophicus		0	137
0.02	5058	0	G	Azotobacter		0	116	116	-	Pseudomonas putida BIRD-1		0	3	3	-	Acinetobacter baumannii AYE		0.01	1682	1682	-	Pseudomonas brassicacearum subsp. brassicacearum NFM421		0	45	4	G	Psychrobacter		0.03	8758	0	O	Pseudonocardiales		0	77	0	G	Saccharomonospora		0	3	3	-	Bacillus methylotrophicus AS43.3		0	52
0.02	5058	5058	S	Azotobacter vinelandii		0	81	81	-	Pseudomonas putida S16		0	2	2	-	Acinetobacter baumannii MDR-ZJ06		0.02	5253	0	-	Azotobacter group		0	16	0	S	Psychrobacter cryohalolentis		0.03	8758	342	F	Pseudonocardiaceae		0	77	0	S	Saccharomonospora viridis		0	2	0	S	Bacillus licheniformis		0	46
0	397	0	F	Moraxellaceae		0	37	37	-	Pseudomonas putida ND6		0	1	1	-	Acinetobacter baumannii BJAB0868		0.02	5253	0	G	Azotobacter		0	16	16	-	Psychrobacter cryohalolentis K5		0.01	2463	79	G	Amycolatopsis		0	77	77	-	Saccharomonospora viridis DSM 43017		0	2	2	-	Bacillus licheniformis DSM 13 = ATCC 14580		0	77
0	200	3	G	Acinetobacter		0	66	66	S	Pseudomonas monteilii		0	73	0	S	Acinetobacter pittii		0.02	5253	5249	S	Azotobacter vinelandii		0	13	0	S	Psychrobacter arcticus		0	1478	1478	S	Amycolatopsis mediterranei		0.01	1458	0	O	Micromonosporales		0	31	0	S	Bacillus pseudofirmus		0	65
0	112	112	S	Acinetobacter sp. ADP1		0.06	16692	376	-	Pseudomonas aeruginosa group		0	73	73	-	Acinetobacter pittii PHEA-2		0	4	4	-	Azotobacter vinelandii CA		0	13	13	-	Psychrobacter arcticus 273-4		0	906	0	S	Amycolatopsis orientalis		0.01	1458	66	F	Micromonosporaceae		0	31	31	-	Bacillus pseudofirmus OF4		0	65
0	60	0	-	Acinetobacter calcoaceticus/baumannii complex		0.03	7755	572	S	Pseudomonas mendocina		0	93	93	S	Acinetobacter sp. ADP1		0	990	9	F	Moraxellaceae		0	6	6	S	Psychrobacter sp. PRwf-1		0	906	906	-	Amycolatopsis orientalis HCCB10007		0	824	55	G	Actinoplanes		0	25	2	S	Bacillus megaterium		0	26
0	57	53	S	Acinetobacter baumannii		0.01	4117	4117	-	Pseudomonas mendocina ymp		0	37	0	S	Acinetobacter oleivorans		0	659	57	G	Acinetobacter		0	6	6	S	Psychrobacter sp. G		0.01	2333	0	G	Pseudonocardia		0	220	0	S	Actinoplanes friuliensis		0	16	16	-	Bacillus megaterium QM B1551		0	26
0	1	1	-	Acinetobacter baumannii MDR-ZJ06		0.01	3066	3066	-	Pseudomonas mendocina NK-01		0	37	37	-	Acinetobacter oleivorans DR1		0	405	28	-	Acinetobacter calcoaceticus/baumannii complex		0	31	0	G	Moraxella		0.01	2333	0	S	Pseudonocardia dioxanivorans		0	220	220	-	Actinoplanes friuliensis DSM 7358		0	6	6	-	Bacillus megaterium DSM 319		0.02	605
0	1	1	-	Acinetobacter baumannii MDR-TJ		0.02	5184	3202	S	Pseudomonas aeruginosa		0	75	0	G	Moraxella		0	339	112	S	Acinetobacter baumannii		0	31	0	-	Branhamella		0.01	2333	2333	-	Pseudonocardia dioxanivorans CB1190		0	202	202	S	Actinoplanes sp. N902-109		0	1	1	-	Bacillus megaterium WSH-002		0.01	256
0	1	1	-	Acinetobacter baumannii BJAB0715		0.01	1634	1634	-	Pseudomonas aeruginosa PA7		0	75	0	-	Branhamella		0	215	215	-	Acinetobacter baumannii 1656-2		0	31	0	S	Moraxella catarrhalis		0	1234	0	G	Saccharopolyspora		0	191	191	S	Actinoplanes sp. SE50/110		0	3	0	S	Bacillus halodurans		0	58
0	1	1	-	Acinetobacter baumannii ZW85-1		0	59	59	-	Pseudomonas aeruginosa NCGM2.S1		0	75	0	S	Moraxella catarrhalis		0	5	5	-	Acinetobacter baumannii BJAB0715		0	31	31	-	Moraxella catarrhalis BBH18		0	1234	0	S	Saccharopolyspora erythraea		0	156	0	S	Actinoplanes missouriensis		0	3	3	-	Bacillus halodurans C-125		0	36
0	3	0	S	Acinetobacter pittii		0	58	58	-	Pseudomonas aeruginosa UCBPP-PA14		0	75	75	-	Moraxella catarrhalis BBH18		0	5	5	-	Acinetobacter baumannii ZW85-1		0.02	5560	68	O	Xanthomonadales		0	1234	1234	-	Saccharopolyspora erythraea NRRL 2338		0	156	156	-	Actinoplanes missouriensis 431		0	2	1	S	Bacillus coagulans		0	27
0	3	3	-	Acinetobacter pittii PHEA-2		0	43	43	-	Pseudomonas aeruginosa MTB-1		0.14	40868	320	O	Xanthomonadales		0	1	1	-	Acinetobacter baumannii MDR-ZJ06		0.02	5101	327	F	Xanthomonadaceae		0	1118	0	G	Saccharothrix		0	270	188	G	Micromonospora		0	1	1	-	Bacillus coagulans 36D1		0	21
0	25	0	S	Acinetobacter oleivorans		0	41	41	-	Pseudomonas aeruginosa LESB58		0.13	37984	2370	F	Xanthomonadaceae		0	1	1	-	Acinetobacter baumannii AYE		0.01	1973	568	G	Xanthomonas		0	1118	0	S	Saccharothrix espanaensis		0	62	62	S	Micromonospora sp. L5		0	1	0	S	Bacillus cellulosilyticus		0	15
0	25	25	-	Acinetobacter oleivorans DR1		0	40	40	-	Pseudomonas aeruginosa B136-33		0.04	12919	4346	G	Xanthomonas		0	38	0	S	Acinetobacter pittii		0	735	278	S	Xanthomonas campestris		0	1118	1118	-	Saccharothrix espanaensis DSM 44229		0	20	0	S	Micromonospora aurantiaca		0	1	1	-	Bacillus cellulosilyticus DSM 2522		0	12
0	108	7	G	Psychrobacter		0	29	29	-	Pseudomonas aeruginosa SCV20265		0.01	3892	1823	S	Xanthomonas campestris		0	38	38	-	Acinetobacter pittii PHEA-2		0	301	0	-	Xanthomonas campestris pv. raphani		0	899	0	G	Actinosynnema		0	20	20	-	Micromonospora aurantiaca ATCC 27029		0	10	0	G	Halobacillus		0	5
0	43	0	S	Psychrobacter arcticus		0	18	18	-	Pseudomonas aeruginosa M18		0	1277	1211	-	Xanthomonas campestris pv. campestris		0	148	148	S	Acinetobacter sp. ADP1		0	301	301	-	Xanthomonas campestris pv. raphani 756C		0	899	0	S	Actinosynnema mirum		0	162	11	G	Salinispora		0	10	0	S	Halobacillus halophilus		0	5
0	43	43	-	Psychrobacter arcticus 273-4		0	18	18	-	Pseudomonas aeruginosa DK2		0	36	36	-	Xanthomonas campestris pv. campestris str. 8004		0	49	0	S	Acinetobacter oleivorans		0	156	137	-	Xanthomonas campestris pv. campestris		0	899	899	-	Actinosynnema mirum DSM 43827		0	78	0	S	Salinispora tropica		0	10	10	-	Halobacillus halophilus DSM 2266		0	1
0	34	34	S	Psychrobacter sp. PRwf-1		0	16	16	-	Pseudomonas aeruginosa PA1R		0	30	30	-	Xanthomonas campestris pv. campestris str. ATCC 33913		0	49	49	-	Acinetobacter oleivorans DR1		0	16	16	-	Xanthomonas campestris pv. campestris str. 8004		0	369	0	G	Saccharomonospora		0	78	78	-	Salinispora tropica CNB-440		0	5	0	G	Anoxybacillus		0.01	183
0	13	13	S	Psychrobacter sp. G		0	13	13	-	Pseudomonas aeruginosa RP73		0	792	0	-	Xanthomonas campestris pv. raphani		0	233	41	G	Psychrobacter		0	3	3	-	Xanthomonas campestris pv. campestris str. ATCC 33913		0	369	0	S	Saccharomonospora viridis		0	73	0	S	Salinispora arenicola		0	5	0	S	Anoxybacillus flavithermus		0	86
0	11	0	S	Psychrobacter cryohalolentis		0	10	10	-	Pseudomonas aeruginosa c7447m		0	792	792	-	Xanthomonas campestris pv. raphani 756C		0	94	94	S	Psychrobacter sp. PRwf-1		0	368	0	S	Xanthomonas albilineans		0	369	369	-	Saccharomonospora viridis DSM 43017		0	73	73	-	Salinispora arenicola CNS-205		0	5	5	-	Anoxybacillus flavithermus WK1		0	76
0	11	11	-	Psychrobacter cryohalolentis K5		0	2	2	-	Pseudomonas aeruginosa PAO1		0.01	2206	0	S	Xanthomonas albilineans		0	56	0	S	Psychrobacter arcticus		0	368	368	-	Xanthomonas albilineans GPE PC73		0.02	6650	0	O	Micromonosporales		0	136	0	G	Verrucosispora		0	140	2	F	Paenibacillaceae		0	5
0	89	0	G	Moraxella		0	1	1	-	Pseudomonas aeruginosa LES431		0.01	2206	2206	-	Xanthomonas albilineans GPE PC73		0	56	56	-	Psychrobacter arcticus 273-4		0	175	0	S	Xanthomonas oryzae		0.02	6650	332	F	Micromonosporaceae		0	136	0	S	Verrucosispora maris		0	74	5	G	Paenibacillus		0	1
0	89	0	-	Branhamella		0.01	3377	0	S	Pseudomonas resinovorans		0	1327	0	S	Xanthomonas oryzae		0	21	0	S	Psychrobacter cryohalolentis		0	175	167	-	Xanthomonas oryzae pv. oryzae		0.01	3993	207	G	Actinoplanes		0	136	136	-	Verrucosispora maris AB-18-032		0	21	8	S	Paenibacillus mucilaginosus		0.01	260
0	89	0	S	Moraxella catarrhalis		0.01	3377	3377	-	Pseudomonas resinovorans NBRC 106553		0	1327	1235	-	Xanthomonas oryzae pv. oryzae		0	21	21	-	Psychrobacter cryohalolentis K5		0	6	6	-	Xanthomonas oryzae pv. oryzae MAFF 311018		0	1070	0	S	Actinoplanes friuliensis		0.01	1339	14	O	Propionibacteriales		0	6	6	-	Paenibacillus mucilaginosus KNP414		0.01	260
0	89	89	-	Moraxella catarrhalis BBH18		0.02	6209	167	-	Pseudomonas fluorescens group		0	60	60	-	Xanthomonas oryzae pv. oryzae MAFF 311018		0	21	21	S	Psychrobacter sp. G		0	2	2	-	Xanthomonas oryzae pv. oryzae KACC 10331		0	1070	1070	-	Actinoplanes friuliensis DSM 7358		0	676	2	F	Propionibacteriaceae		0	5	5	-	Paenibacillus mucilaginosus K02		0.01	207
0.1	26546	159	O	Xanthomonadales		0.01	3399	97	S	Pseudomonas fluorescens		0	32	32	-	Xanthomonas oryzae pv. oryzae KACC 10331		0	89	0	G	Moraxella		0	77	4	-	Xanthomonas citri group		0	991	991	S	Actinoplanes sp. N902-109		0	515	13	G	Propionibacterium		0	2	2	-	Paenibacillus mucilaginosus 3016		0.01	182
0.09	24628	1147	F	Xanthomonadaceae		0	1066	1066	-	Pseudomonas fluorescens SBW25		0	653	10	-	Xanthomonas citri group		0	89	0	-	Branhamella		0	70	0	S	Xanthomonas fuscans		0	863	0	S	Actinoplanes missouriensis		0	249	214	S	Propionibacterium acnes		0	16	16	S	Paenibacillus sp. Y412MC10		0.01	182
0.03	8284	2557	G	Xanthomonas		0	1063	1063	-	Pseudomonas fluorescens Pf0-1		0	614	0	S	Xanthomonas fuscans		0	89	0	S	Moraxella catarrhalis		0	70	70	-	Xanthomonas fuscans subsp. fuscans		0	863	863	-	Actinoplanes missouriensis 431		0	28	28	-	Propionibacterium acnes ATCC 11828		0	14	0	S	Paenibacillus polymyxa		0.01	181
0.01	2840	1292	S	Xanthomonas campestris		0	665	665	-	Pseudomonas fluorescens A506		0	614	614	-	Xanthomonas fuscans subsp. fuscans		0	89	89	-	Moraxella catarrhalis BBH18		0	3	1	S	Xanthomonas citri		0	862	862	S	Actinoplanes sp. SE50/110		0	7	7	-	Propionibacterium acnes 266		0	14	14	-	Paenibacillus polymyxa M1		0	164
0	871	803	-	Xanthomonas campestris pv. campestris		0	505	505	-	Pseudomonas fluorescens F113		0	29	2	S	Xanthomonas citri		0.06	16961	502	O	Alteromonadales		0	2	0	-	Xanthomonas citri pv. citri		0	992	752	G	Micromonospora		0	132	0	S	Propionibacterium acidipropionici		0	13	13	S	Paenibacillus sp. JDR-2		0	164
0	44	44	-	Xanthomonas campestris pv. campestris str. 8004		0	3	3	-	Pseudomonas fluorescens R124		0	27	0	-	Xanthomonas citri subsp. citri		0.03	8948	0	F	Shewanellaceae		0	2	2	-	Xanthomonas axonopodis pv. citri str. 306		0	130	130	S	Micromonospora sp. L5		0	132	132	-	Propionibacterium acidipropionici ATCC 4875		0	4	0	S	Paenibacillus larvae		0	125
0	24	24	-	Xanthomonas campestris pv. campestris str. ATCC 33913		0.01	1978	1401	S	Pseudomonas protegens		0	27	27	-	Xanthomonas citri subsp. citri Aw12879		0.03	8948	3526	G	Shewanella		0	34	0	S	Xanthomonas euvesicatoria		0	110	0	S	Micromonospora aurantiaca		0	51	0	S	Propionibacterium freudenreichii		0	4	0	-	Paenibacillus larvae subsp. larvae		0	125
0	677	0	-	Xanthomonas campestris pv. raphani		0	340	340	-	Pseudomonas protegens Pf-5		0	251	0	S	Xanthomonas euvesicatoria		0	1044	101	S	Shewanella putrefaciens		0	34	34	-	Xanthomonas campestris pv. vesicatoria str. 85-10		0	110	110	-	Micromonospora aurantiaca ATCC 27029		0	51	0	-	Propionibacterium freudenreichii subsp. shermanii		0	4	4	-	Paenibacillus larvae subsp. larvae DSM 25430		0	124
0	677	677	-	Xanthomonas campestris pv. raphani 756C		0	237	237	-	Pseudomonas protegens CHA0		0	251	251	-	Xanthomonas campestris pv. vesicatoria str. 85-10		0	728	728	-	Shewanella putrefaciens CN-32		0	16	0	S	Xanthomonas alfalfae		0	696	44	G	Salinispora		0	51	51	-	Propionibacterium freudenreichii subsp. shermanii CIRM-BIA1		0	1	0	S	Paenibacillus terrae		0	124
0.01	1326	0	S	Xanthomonas albilineans		0	665	0	S	Pseudomonas poae		0	241	0	S	Xanthomonas alfalfae		0	215	215	-	Shewanella putrefaciens 200		0	16	0	-	Xanthomonas alfalfae subsp. citrumelonis		0	327	0	S	Salinispora tropica		0	41	0	S	Propionibacterium propionicum		0	1	1	-	Paenibacillus terrae HPL-003		0	122
0.01	1326	1326	-	Xanthomonas albilineans GPE PC73		0	665	665	-	Pseudomonas poae RE*1-1-14		0	241	0	-	Xanthomonas alfalfae subsp. citrumelonis		0	919	626	S	Shewanella baltica		0	16	16	-	Xanthomonas axonopodis pv. citrumelo F1		0	327	327	-	Salinispora tropica CNB-440		0	41	41	-	Propionibacterium propionicum F0230a		0	54	0	G	Brevibacillus		0	84
0	795	0	S	Xanthomonas oryzae		0.02	6077	0	-	Pseudomonas stutzeri group		0	241	241	-	Xanthomonas axonopodis pv. citrumelo F1		0	144	144	-	Shewanella baltica OS185		0	1405	26	G	Pseudoxanthomonas		0	325	0	S	Salinispora arenicola		0	29	0	S	Propionibacterium avidum		0	54	0	S	Brevibacillus brevis		0	31
0	795	756	-	Xanthomonas oryzae pv. oryzae		0.02	6077	0	-	Pseudomonas stutzeri subgroup		0	3	0	S	Xanthomonas axonopodis		0	122	122	-	Shewanella baltica OS223		0	889	0	S	Pseudoxanthomonas suwonensis		0	325	325	-	Salinispora arenicola CNS-205		0	29	29	-	Propionibacterium avidum 44067		0	54	54	-	Brevibacillus brevis NBRC 100599		0	28
0	25	25	-	Xanthomonas oryzae pv. oryzae KACC 10331		0.02	6077	1628	S	Pseudomonas stutzeri		0	3	3	-	Xanthomonas axonopodis Xac29-1		0	24	24	-	Shewanella baltica BA175		0	889	889	-	Pseudoxanthomonas suwonensis 11-1		0	637	0	G	Verrucosispora		0	159	0	G	Microlunatus		0	10	0	G	Thermobacillus		0	28
0	14	14	-	Xanthomonas oryzae pv. oryzae MAFF 311018		0.01	1911	1911	-	Pseudomonas stutzeri DSM 10701		0.04	11315	0	G	Stenotrophomonas		0	3	3	-	Shewanella baltica OS117		0	490	0	S	Pseudoxanthomonas spadix		0	637	0	S	Verrucosispora maris		0	159	0	S	Microlunatus phosphovorus		0	10	0	S	Thermobacillus composti		0	27
0	470	8	-	Xanthomonas citri group		0	996	996	-	Pseudomonas stutzeri CCUG 29243		0.04	11315	0	-	Stenotrophomonas maltophilia group		0	630	0	S	Shewanella amazonensis		0	490	490	-	Pseudoxanthomonas spadix BD-a59		0	637	637	-	Verrucosispora maris AB-18-032		0	159	159	-	Microlunatus phosphovorus NM-1		0	10	10	-	Thermobacillus composti KWC4		0	27
0	446	0	S	Xanthomonas fuscans		0	865	865	-	Pseudomonas stutzeri RCH2		0.04	11315	4013	S	Stenotrophomonas maltophilia		0	630	630	-	Shewanella amazonensis SB2B		0	1342	0	G	Stenotrophomonas		0.02	6245	44	O	Propionibacteriales		0	649	0	F	Nocardioidaceae		0	92	0	F	Staphylococcaceae		0	15
0	446	446	-	Xanthomonas fuscans subsp. fuscans		0	272	272	-	Pseudomonas stutzeri A1501		0.01	2096	2096	-	Stenotrophomonas maltophilia R551-3		0	449	0	S	Shewanella frigidimarina		0	1342	0	-	Stenotrophomonas maltophilia group		0.01	3396	20	F	Nocardioidaceae		0	383	0	G	Nocardioides		0	89	6	G	Staphylococcus		0.02	580
0	16	0	S	Xanthomonas citri		0	228	228	-	Pseudomonas stutzeri DSM 4166		0.01	1855	1855	-	Stenotrophomonas maltophilia D457		0	449	449	-	Shewanella frigidimarina NCIMB 400		0	1342	523	S	Stenotrophomonas maltophilia		0.01	2116	0	G	Nocardioides		0	383	383	S	Nocardioides sp. JS614		0	31	14	S	Staphylococcus epidermidis		0.01	191
0	15	0	-	Xanthomonas citri subsp. citri		0	177	177	-	Pseudomonas stutzeri ATCC 17588 = LMG 11199		0.01	1783	1783	-	Stenotrophomonas maltophilia K279a		0	375	0	S	Shewanella denitrificans		0	242	242	-	Stenotrophomonas maltophilia R551-3		0.01	2116	2116	S	Nocardioides sp. JS614		0	266	0	G	Kribbella		0	13	13	-	Staphylococcus epidermidis ATCC 12228		0	76
0	15	15	-	Xanthomonas citri subsp. citri Aw12879		0.01	2167	0	-	Pseudomonas pertucinogena group		0.01	1568	1568	-	Stenotrophomonas maltophilia JV3		0	375	375	-	Shewanella denitrificans OS217		0	205	205	-	Stenotrophomonas maltophilia K279a		0	1260	0	G	Kribbella		0	266	0	S	Kribbella flavida		0	4	4	-	Staphylococcus epidermidis RP62A		0	70
0	1	0	-	Xanthomonas citri pv. citri		0.01	2167	0	S	Pseudomonas denitrificans		0.04	10991	218	G	Pseudoxanthomonas		0	297	0	S	Shewanella loihica		0	188	188	-	Stenotrophomonas maltophilia D457		0	1260	0	S	Kribbella flavida		0	266	266	-	Kribbella flavida DSM 17836		0	18	13	S	Staphylococcus aureus		0	137
0	1	1	-	Xanthomonas axonopodis pv. citri str. 306		0.01	2167	2167	-	Pseudomonas denitrificans ATCC 13867		0.02	6528	0	S	Pseudoxanthomonas suwonensis		0	297	297	-	Shewanella loihica PV-4		0	184	184	-	Stenotrophomonas maltophilia JV3		0	1260	1260	-	Kribbella flavida DSM 17836		0	1162	0	O	Frankiales		0	4	4	-	Staphylococcus aureus CA-347		0	137
0	156	0	S	Xanthomonas euvesicatoria		0.01	1741	234	-	Pseudomonas syringae group		0.02	6528	6528	-	Pseudoxanthomonas suwonensis 11-1		0	254	254	S	Shewanella sp. ANA-3		0	54	0	G	Xylella		0.01	2805	6	F	Propionibacteriaceae		0	1162	0	F	Frankiaceae		0	1	1	-	Staphylococcus aureus subsp. aureus		0	117
0	156	156	-	Xanthomonas campestris pv. vesicatoria str. 85-10		0	682	0	-	Pseudomonas syringae group genomosp. 1		0.01	4245	0	S	Pseudoxanthomonas spadix		0	224	0	S	Shewanella piezotolerans		0	54	27	S	Xylella fastidiosa		0.01	2103	47	G	Propionibacterium		0	1162	51	G	Frankia		0	18	0	S	Staphylococcus warneri		0	117
0	137	0	S	Xanthomonas alfalfae		0	682	0	S	Pseudomonas syringae		0.01	4245	4245	-	Pseudoxanthomonas spadix BD-a59		0	224	224	-	Shewanella piezotolerans WP3		0	17	0	-	Xylella fastidiosa subsp. fastidiosa		0	1046	872	S	Propionibacterium acnes		0	283	0	S	Frankia alni		0	18	18	-	Staphylococcus warneri SG1		0	96
0	137	0	-	Xanthomonas alfalfae subsp. citrumelonis		0	682	0	-	Pseudomonas syringae pv. syringae		0	389	0	G	Xylella		0	204	0	S	Shewanella oneidensis		0	17	17	-	Xylella fastidiosa subsp. fastidiosa GB514		0	137	137	-	Propionibacterium acnes ATCC 11828		0	283	283	-	Frankia alni ACN14a		0	8	0	S	Staphylococcus haemolyticus		0	96
0	137	137	-	Xanthomonas axonopodis pv. citrumelo F1		0	682	682	-	Pseudomonas syringae pv. syringae B728a		0	389	148	S	Xylella fastidiosa		0	204	204	-	Shewanella oneidensis MR-1		0	7	7	-	Xylella fastidiosa 9a5c		0	27	27	-	Propionibacterium acnes 266		0	271	271	S	Frankia sp. EuI1c		0	8	8	-	Staphylococcus haemolyticus JCSC1435		0.01	507
0	3	0	S	Xanthomonas axonopodis		0	476	0	S	Pseudomonas syringae group genomosp. 3		0	165	0	-	Xylella fastidiosa subsp. fastidiosa		0	184	0	S	Shewanella pealeana		0	3	3	-	Xylella fastidiosa M12		0	4	3	-	Propionibacterium acnes subsp. acnes		0	240	240	S	Frankia sp. EAN1pec		0	7	0	S	Staphylococcus pasteuri		0.01	300
0	3	3	-	Xanthomonas axonopodis Xac29-1		0	476	0	-	Pseudomonas syringae pv. tomato		0	165	165	-	Xylella fastidiosa subsp. fastidiosa GB514		0	184	184	-	Shewanella pealeana ATCC 700345		0	391	5	F	Rhodanobacteraceae		0	1	1	-	Propionibacterium acnes TypeIA2 P.acn17		0	168	168	S	Frankia sp. CcI3		0	7	7	-	Staphylococcus pasteuri SP1		0	53
0.03	7595	0	G	Stenotrophomonas		0	476	476	-	[Pseudomonas syringae] pv. tomato str. DC3000		0	52	52	-	Xylella fastidiosa 9a5c		0	174	174	S	Shewanella sp. MR-7		0	324	0	G	Rhodanobacter		0	3	3	-	Propionibacterium acnes HL096PA1		0	149	149	S	Frankia symbiont of Datisca glomerata		0	1	1	S	Staphylococcus argenteus		0	51
0.03	7595	0	-	Stenotrophomonas maltophilia group		0	349	0	-	Pseudomonas syringae group genomosp. 2		0	24	24	-	Xylella fastidiosa M12		0	172	0	S	Shewanella woodyi		0	324	324	S	Rhodanobacter denitrificans		0	2	2	-	Propionibacterium acnes C1		0	903	0	O	Geodermatophilales		0	3	0	G	Macrococcus		0	39
0.03	7595	2553	S	Stenotrophomonas maltophilia		0	349	0	S	Pseudomonas savastanoi		0.01	2564	31	F	Rhodanobacteraceae		0	172	172	-	Shewanella woodyi ATCC 51908		0	62	0	G	Frateuria		0	1	1	-	Propionibacterium acnes SK137		0	903	62	F	Geodermatophilaceae		0	3	0	S	Macrococcus caseolyticus		0	21
0.01	1551	1551	-	Stenotrophomonas maltophilia R551-3		0	349	0	-	Pseudomonas savastanoi pv. phaseolicola		0.01	1934	0	G	Rhodanobacter		0	171	0	S	Shewanella sediminis		0	62	0	S	Frateuria aurantia		0	447	0	S	Propionibacterium acidipropionici		0	322	0	G	Modestobacter		0	3	3	-	Macrococcus caseolyticus JCSC5402		0	13
0.01	1322	1322	-	Stenotrophomonas maltophilia K279a		0	349	349	-	Pseudomonas savastanoi pv. phaseolicola 1448A		0.01	1934	1934	S	Rhodanobacter denitrificans		0	171	171	-	Shewanella sediminis HAW-EB3		0	62	62	-	Frateuria aurantia DSM 6220		0	447	447	-	Propionibacterium acidipropionici ATCC 4875		0	322	322	S	Modestobacter marinus		0	57	0	F	Listeriaceae		0	4
0	1092	1092	-	Stenotrophomonas maltophilia JV3		0	1293	0	S	Pseudomonas entomophila		0	599	0	G	Frateuria		0	141	0	S	Shewanella violacea		0.01	1815	25	O	Alteromonadales		0	257	0	S	Propionibacterium freudenreichii		0	288	0	G	Geodermatophilus		0	57	1	G	Listeria		0.01	192
0	1077	1077	-	Stenotrophomonas maltophilia D457		0	1293	1293	-	Pseudomonas entomophila L48		0	599	0	S	Frateuria aurantia		0	141	141	-	Shewanella violacea DSS12		0	828	1	F	Alteromonadaceae		0	257	0	-	Propionibacterium freudenreichii subsp. shermanii		0	288	0	S	Geodermatophilus obscurus		0	41	39	S	Listeria monocytogenes		0	88
0.03	7421	98	G	Pseudoxanthomonas		0	868	868	S	Pseudomonas sp. UW4		0	599	599	-	Frateuria aurantia DSM 6220		0	100	0	S	Shewanella halifaxensis		0	629	1	G	Marinobacter		0	257	257	-	Propionibacterium freudenreichii subsp. shermanii CIRM-BIA1		0	288	288	-	Geodermatophilus obscurus DSM 43160		0	1	1	-	Listeria monocytogenes SLCC2376		0	53
0.02	4184	0	S	Pseudoxanthomonas spadix		0	663	663	S	Pseudomonas sp. TKP		0.09	26030	52	O	Oceanospirillales		0	100	100	-	Shewanella halifaxensis HAW-EB4		0	326	326	S	Marinobacter sp. BSs20148		0	166	0	S	Propionibacterium propionicum		0	231	0	G	Blastococcus		0	1	1	-	Listeria monocytogenes SLCC2372		0	27
0.02	4184	4184	-	Pseudoxanthomonas spadix BD-a59		0	584	584	S	Pseudomonas sp. VLB120		0.08	22911	763	F	Halomonadaceae		0	50	50	S	Shewanella sp. MR-4		0	281	21	S	Marinobacter hydrocarbonoclasticus		0	166	166	-	Propionibacterium propionicum F0230a		0	231	0	S	Blastococcus saxobsidens		0	15	0	S	Listeria seeligeri		0	69
0.01	3139	0	S	Pseudoxanthomonas suwonensis		0	560	0	S	Pseudomonas brassicacearum		0.05	13692	0	G	Halomonas		0	34	34	S	Shewanella sp. W3-18-1		0	240	240	-	Marinobacter hydrocarbonoclasticus ATCC 49840		0	140	0	S	Propionibacterium avidum		0	231	231	-	Blastococcus saxobsidens DD2		0	15	15	-	Listeria seeligeri serovar 1/2b str. SLCC3954		0	69
0.01	3139	3139	-	Pseudoxanthomonas suwonensis 11-1		0	560	0	-	Pseudomonas brassicacearum subsp. brassicacearum		0.05	13692	0	S	Halomonas elongata		0.01	3488	37	F	Alteromonadaceae		0	20	20	-	Marinobacter hydrocarbonoclasticus VT8		0	140	140	-	Propionibacterium avidum 44067		0	812	0	-	Actinobacteria incertae sedis		0	4	0	F	Planococcaceae		0	1
0	181	0	G	Xylella		0	560	560	-	Pseudomonas brassicacearum subsp. brassicacearum NFM421		0.05	13692	13692	-	Halomonas elongata DSM 2581		0.01	1601	377	G	Alteromonas		0	21	0	S	Marinobacter adhaerens		0	696	0	G	Microlunatus		0	812	0	G	Thermobispora		0	4	0	G	Solibacillus		0	1
0	181	62	S	Xylella fastidiosa		0.01	1643	0	-	Azotobacter group		0.03	8355	0	G	Chromohalobacter		0	547	242	S	Alteromonas macleodii		0	21	21	-	Marinobacter adhaerens HP15		0	696	0	S	Microlunatus phosphovorus		0	812	0	S	Thermobispora bispora		0	4	0	S	Solibacillus silvestris		0	1
0	78	0	-	Xylella fastidiosa subsp. fastidiosa		0.01	1643	0	G	Azotobacter		0.03	8355	0	S	Chromohalobacter salexigens		0	149	149	-	Alteromonas macleodii str. 'Black Sea 11'		0	167	8	G	Alteromonas		0	696	696	-	Microlunatus phosphovorus NM-1		0	812	812	-	Thermobispora bispora DSM 43833		0	4	4	-	Solibacillus silvestris StLB046		0	1
0	78	78	-	Xylella fastidiosa subsp. fastidiosa GB514		0.01	1643	1643	S	Azotobacter vinelandii		0.03	8355	8355	-	Chromohalobacter salexigens DSM 3043		0	111	111	-	Alteromonas macleodii str. 'English Channel 673'		0	131	13	S	Alteromonas mediterranea		0.02	4976	0	O	Geodermatophilales		0	792	12	O	Streptosporangiales		0	1	0	F	Sporolactobacillaceae		0.06	1963
0	27	27	-	Xylella fastidiosa 9a5c		0	954	0	F	Moraxellaceae		0	101	0	-	Zymobacter group		0	29	29	-	Alteromonas macleodii str. 'Balearic Sea AD45'		0	117	117	-	Alteromonas mediterranea U8		0.02	4976	390	F	Geodermatophilaceae		0	320	1	F	Nocardiopsaceae		0	1	0	-	unclassified Sporolactobacillaceae		0.02	542
0	14	14	-	Xylella fastidiosa M12		0	798	773	G	Psychrobacter		0	87	0	-	whitefly endosymbionts		0	16	16	-	Alteromonas macleodii ATCC 27126		0	1	1	-	Alteromonas mediterranea U7		0.01	1759	0	G	Modestobacter		0	276	9	G	Nocardiopsis		0	1	0	S	[Bacillus] selenitireducens		0.01	492
0.01	1759	8	F	Rhodanobacteraceae		0	9	9	S	Psychrobacter sp. PRwf-1		0	87	0	G	Candidatus Portiera		0	466	264	S	Alteromonas mediterranea		0	20	10	S	Alteromonas macleodii		0.01	1759	1759	S	Modestobacter marinus		0	151	0	S	Nocardiopsis dassonvillei		0	1	1	-	[Bacillus] selenitireducens MLS10		0	18
0.01	1402	0	G	Rhodanobacter		0	7	0	S	Psychrobacter cryohalolentis		0	87	54	S	Candidatus Portiera aleyrodidarum		0	94	94	-	Alteromonas mediterranea U8		0	4	4	-	Alteromonas macleodii ATCC 27126		0	1492	0	G	Geodermatophilus		0	151	0	-	Nocardiopsis dassonvillei subsp. dassonvillei		0	1	0	F	Alicyclobacillaceae		0	18
0.01	1402	1402	S	Rhodanobacter denitrificans		0	7	7	-	Psychrobacter cryohalolentis K5		0	25	25	-	Candidatus Portiera aleyrodidarum BT-QVLC		0	54	54	-	Alteromonas mediterranea MED64		0	4	4	-	Alteromonas macleodii str. 'English Channel 673'		0	1492	0	S	Geodermatophilus obscurus		0	151	151	-	Nocardiopsis dassonvillei subsp. dassonvillei DSM 43111		0	1	0	G	Alicyclobacillus		0.01	444
0	349	0	G	Frateuria		0	6	0	S	Psychrobacter arcticus		0	8	8	-	Candidatus Portiera aleyrodidarum BT-B-HRs		0	52	52	-	Alteromonas mediterranea DE		0	2	2	-	Alteromonas macleodii str. 'Black Sea 11'		0	1492	1492	-	Geodermatophilus obscurus DSM 43160		0	116	0	S	Nocardiopsis alba		0	1	0	S	Alicyclobacillus acidocaldarius		0.01	444
0	349	0	S	Frateuria aurantia		0	6	6	-	Psychrobacter arcticus 273-4		0	14	0	G	Candidatus Carsonella		0	1	1	-	Alteromonas mediterranea U7		0	8	8	S	Alteromonas sp. SN2		0	1335	0	G	Blastococcus		0	116	116	-	Nocardiopsis alba ATCC BAA-2165		0	1	1	-	Alicyclobacillus acidocaldarius subsp. acidocaldarius		0	151
0	349	349	-	Frateuria aurantia DSM 6220		0	3	3	S	Psychrobacter sp. G		0	14	0	S	Candidatus Carsonella ruddii		0	1	1	-	Alteromonas mediterranea UM7		0	17	0	G	Glaciecola		0	1335	0	S	Blastococcus saxobsidens		0	43	0	G	Thermobifida		0	1	0	-	Bacillales incertae sedis		0	144
0.01	3221	6	O	Chromatiales		0	132	11	G	Acinetobacter		0	14	14	-	Candidatus Carsonella ruddii HT isolate Thao2000		0	211	211	S	Alteromonas sp. SN2		0	10	0	S	Glaciecola nitratireducens		0	1335	1335	-	Blastococcus saxobsidens DD2		0	43	0	S	Thermobifida fusca		0	1	0	-	Bacillales Family XII. Incertae Sedis		0	95
0.01	1518	30	F	Chromatiaceae		0	64	5	-	Acinetobacter calcoaceticus/baumannii complex		0.01	2181	0	F	Alcanivoracaceae		0	1188	74	G	Marinobacter		0	10	10	-	Glaciecola nitratireducens FR1064		0.02	4969	0	O	Frankiales		0	43	43	-	Thermobifida fusca YX		0	1	0	G	Exiguobacterium		0.01	294
0	579	18	G	Nitrosococcus		0	54	51	S	Acinetobacter baumannii		0.01	1821	26	G	Alcanivorax		0	523	246	S	Marinobacter hydrocarbonoclasticus		0	7	7	S	Glaciecola sp. 4H-3-7+YE-5		0.02	4969	0	F	Frankiaceae		0	249	0	F	Streptosporangiaceae		0	1	1	S	Exiguobacterium sp. AT1b		0	84
0	413	0	S	Nitrosococcus halophilus		0	3	3	-	Acinetobacter baumannii AYE		0.01	1567	0	S	Alcanivorax dieselolei		0	156	156	-	Marinobacter hydrocarbonoclasticus ATCC 49840		0	14	0	G	Paraglaciecola		0.02	4969	292	G	Frankia		0	249	0	G	Streptosporangium		0	1109	775	O	Lactobacillales		0	84
0	413	413	-	Nitrosococcus halophilus Nc 4		0	5	0	S	Acinetobacter pittii		0.01	1567	1567	-	Alcanivorax dieselolei B5		0	121	121	-	Marinobacter hydrocarbonoclasticus VT8		0	14	0	S	Paraglaciecola psychrophila		0	1449	1449	S	Frankia sp. EuI1c		0	249	0	S	Streptosporangium roseum		0	250	1	F	Streptococcaceae		0	84
0	104	0	S	Nitrosococcus watsonii		0	5	5	-	Acinetobacter pittii PHEA-2		0	228	0	S	Alcanivorax borkumensis		0	304	0	S	Marinobacter adhaerens		0	14	14	-	Paraglaciecola psychrophila 170		0	1040	1040	S	Frankia sp. EAN1pec		0	249	249	-	Streptosporangium roseum DSM 43021		0	168	2	G	Streptococcus		0	59
0	104	104	-	Nitrosococcus watsonii C-113		0	37	0	S	Acinetobacter oleivorans		0	228	228	-	Alcanivorax borkumensis SK2		0	304	304	-	Marinobacter adhaerens HP15		0	585	0	F	Shewanellaceae		0	959	0	S	Frankia alni		0	211	0	F	Thermomonosporaceae		0	37	4	S	Streptococcus pyogenes		0	59
0	44	0	S	Nitrosococcus oceani		0	37	37	-	Acinetobacter oleivorans DR1		0	360	0	G	Kangiella		0	287	287	S	Marinobacter sp. BSs20148		0	585	66	G	Shewanella		0	959	959	-	Frankia alni ACN14a		0	211	0	G	Thermomonospora		0	31	0	-	Streptococcus pyogenes serotype M28		0	54
0	44	44	-	Nitrosococcus oceani ATCC 19707		0	20	20	S	Acinetobacter sp. ADP1		0	360	0	S	Kangiella koreensis		0	404	0	G	Glaciecola		0	225	0	S	Shewanella amazonensis		0	638	638	S	Frankia symbiont of Datisca glomerata		0	211	0	S	Thermomonospora curvata		0	31	31	-	Streptococcus pyogenes MGAS6180		0	36
0	354	0	G	Allochromatium		0	24	0	G	Moraxella		0	360	360	-	Kangiella koreensis DSM 16069		0	289	289	S	Glaciecola sp. 4H-3-7+YE-5		0	225	225	-	Shewanella amazonensis SB2B		0	591	591	S	Frankia sp. CcI3		0	211	211	-	Thermomonospora curvata DSM 43183		0	2	0	-	Streptococcus pyogenes serotype M49		0	28
0	354	0	S	Allochromatium vinosum		0	24	0	-	Branhamella		0	458	0	F	Hahellaceae		0	115	0	S	Glaciecola nitratireducens		0	158	147	S	Shewanella baltica		0.01	3210	55	O	Streptosporangiales		0	350	0	O	Catenulisporales		0	2	2	-	Streptococcus pyogenes NZ131		0	28
0	354	354	-	Allochromatium vinosum DSM 180		0	24	0	S	Moraxella catarrhalis		0	458	0	G	Hahella		0	115	115	-	Glaciecola nitratireducens FR1064		0	6	6	-	Shewanella baltica OS223		0	1306	7	F	Nocardiopsaceae		0	350	0	F	Catenulisporaceae		0	34	11	S	Streptococcus pneumoniae		0	138
0	331	0	G	Thioflavicoccus		0	24	24	-	Moraxella catarrhalis BBH18		0	458	0	S	Hahella chejuensis		0	258	0	G	Paraglaciecola		0	3	3	-	Shewanella baltica BA175		0	1069	46	G	Nocardiopsis		0	350	0	G	Catenulispora		0	12	12	-	Streptococcus pneumoniae CGSP14		0	138
0	331	0	S	Thioflavicoccus mobilis		0.02	4483	22	O	Alteromonadales		0	458	458	-	Hahella chejuensis KCTC 2396		0	258	0	S	Paraglaciecola psychrophila		0	1	1	-	Shewanella baltica OS185		0	610	0	S	Nocardiopsis dassonvillei		0	350	0	S	Catenulispora acidiphila		0	9	9	-	Streptococcus pneumoniae TCH8431/19A		0	138
0	331	331	-	Thioflavicoccus mobilis 8321		0.01	1954	1	F	Alteromonadaceae		0	428	1	F	Oceanospirillaceae		0	258	258	-	Paraglaciecola psychrophila 170		0	1	1	-	Shewanella baltica OS117		0	610	0	-	Nocardiopsis dassonvillei subsp. dassonvillei		0	350	350	-	Catenulispora acidiphila DSM 44928		0	1	1	-	Streptococcus pneumoniae 670-6B		0	130
0	224	0	G	Thiocystis		0.01	1723	1570	G	Alteromonas		0	300	5	G	Marinomonas		0.01	1649	0	F	Pseudoalteromonadaceae		0	21	0	S	Shewanella loihica		0	610	610	-	Nocardiopsis dassonvillei subsp. dassonvillei DSM 43111		0	244	0	O	Nakamurellales		0	1	1	-	Streptococcus pneumoniae Hungary19A-6		0	72
0	224	0	S	Thiocystis violascens		0	118	7	S	Alteromonas mediterranea		0	102	0	S	Marinomonas mediterranea		0.01	1649	416	G	Pseudoalteromonas		0	21	21	-	Shewanella loihica PV-4		0	413	0	S	Nocardiopsis alba		0	244	0	F	Nakamurellaceae		0	20	0	S	Streptococcus pseudopneumoniae		0	72
0	224	224	-	Thiocystis violascens DSM 198		0	96	96	-	Alteromonas mediterranea U8		0	102	102	-	Marinomonas mediterranea MMB-1		0	555	0	S	Pseudoalteromonas haloplanktis		0	18	0	S	Shewanella denitrificans		0	413	413	-	Nocardiopsis alba ATCC BAA-2165		0	244	0	G	Nakamurella		0	20	20	-	Streptococcus pseudopneumoniae IS7493		0	57
0.01	1313	15	F	Ectothiorhodospiraceae		0	12	12	-	Alteromonas mediterranea DE		0	99	99	S	Marinomonas sp. MWYL1		0	555	555	-	Pseudoalteromonas haloplanktis TAC125		0	18	18	-	Shewanella denitrificans OS217		0	230	0	G	Thermobifida		0	244	0	S	Nakamurella multipartita		0	17	0	-	Streptococcus dysgalactiae group		0	116
0	643	3	G	Thioalkalivibrio		0	2	2	-	Alteromonas mediterranea MED64		0	94	0	S	Marinomonas posidonica		0	375	375	S	Pseudoalteromonas sp. SM9913		0	14	0	S	Shewanella violacea		0	230	0	S	Thermobifida fusca		0	244	244	-	Nakamurella multipartita DSM 44233		0	17	0	S	Streptococcus equi		0	116
0	352	0	S	Thioalkalivibrio sulfidiphilus		0	1	1	-	Alteromonas mediterranea UM7		0	94	94	-	Marinomonas posidonica IVIA-Po-181		0	303	0	S	Pseudoalteromonas atlantica		0	14	14	-	Shewanella violacea DSS12		0	230	230	-	Thermobifida fusca YX		0	198	0	O	Bifidobacteriales		0	15	15	-	Streptococcus equi subsp. zooepidemicus		0	18
0	352	352	-	Thioalkalivibrio sulfidiphilus HL-EbGr7		0	20	12	S	Alteromonas macleodii		0	127	0	G	Thalassolituus		0	303	303	-	Pseudoalteromonas atlantica T6c		0	11	0	S	Shewanella woodyi		0	1010	0	F	Streptosporangiaceae		0	198	0	F	Bifidobacteriaceae		0	2	0	-	Streptococcus equi subsp. equi		0	5
0	288	288	S	Thioalkalivibrio sp. K90mix		0	7	7	-	Alteromonas macleodii str. 'Black Sea 11'		0	127	0	S	Thalassolituus oleivorans		0	852	0	F	Ferrimonadaceae		0	11	11	-	Shewanella woodyi ATCC 51908		0	1010	0	G	Streptosporangium		0	194	27	G	Bifidobacterium		0	2	2	-	Streptococcus equi subsp. equi 4047		0	97
0	263	0	G	Alkalilimnicola		0	1	1	-	Alteromonas macleodii str. 'English Channel 673'		0	127	127	-	Thalassolituus oleivorans MIL-1		0	852	0	G	Ferrimonas		0	10	0	S	Shewanella frigidimarina		0	1010	0	S	Streptosporangium roseum		0	57	41	S	Bifidobacterium longum		0	13	3	S	Streptococcus thermophilus		0	97
0	263	0	S	Alkalilimnicola ehrlichii		0	15	15	S	Alteromonas sp. SN2		0.05	13497	770	O	Alteromonadales		0	852	0	S	Ferrimonas balearica		0	10	10	-	Shewanella frigidimarina NCIMB 400		0	1010	1010	-	Streptosporangium roseum DSM 43021		0	7	0	-	Bifidobacterium longum subsp. infantis		0	4	4	-	Streptococcus thermophilus JIM 8232		0	97
0	263	263	-	Alkalilimnicola ehrlichii MLHE-1		0	210	3	G	Marinobacter		0.02	4515	5	F	Alteromonadaceae		0	852	852	-	Ferrimonas balearica DSM 9799		0	9	9	S	Shewanella sp. MR-4		0	839	0	F	Thermomonosporaceae		0	6	6	-	Bifidobacterium longum subsp. infantis ATCC 15697 = JCM 1222 = DSM 20088		0	3	3	-	Streptococcus thermophilus LMD-9		0	66
0	213	0	G	Spiribacter		0	110	37	S	Marinobacter hydrocarbonoclasticus		0.01	1911	39	G	Marinobacter		0	650	0	F	Idiomarinaceae		0	9	0	S	Shewanella pealeana		0	839	0	G	Thermomonospora		0	1	1	-	Bifidobacterium longum subsp. infantis 157F		0	1	1	-	Streptococcus thermophilus LMG 18311		0	66
0	118	118	S	Spiribacter sp. UAH-SP71		0	53	53	-	Marinobacter hydrocarbonoclasticus ATCC 49840		0	809	332	S	Marinobacter hydrocarbonoclasticus		0	650	0	G	Idiomarina		0	9	9	-	Shewanella pealeana ATCC 700345		0	839	0	S	Thermomonospora curvata		0	6	1	-	Bifidobacterium longum subsp. longum		0	1	1	-	Streptococcus thermophilus CNRZ1066		0	66
0	95	0	S	Spiribacter salinus		0	20	20	-	Marinobacter hydrocarbonoclasticus VT8		0	260	260	-	Marinobacter hydrocarbonoclasticus VT8		0	650	650	S	Idiomarina loihiensis		0	8	0	S	Shewanella sediminis		0	839	839	-	Thermomonospora curvata DSM 43183		0	3	3	-	Bifidobacterium longum subsp. longum JCM 1217		0	1	1	-	Streptococcus thermophilus ND03		0	66
0	95	95	-	Spiribacter salinus M19-40		0	57	0	S	Marinobacter adhaerens		0	217	217	-	Marinobacter hydrocarbonoclasticus ATCC 49840		0	531	0	F	Psychromonadaceae		0	8	8	-	Shewanella sediminis HAW-EB3		0.01	1911	0	-	Actinobacteria incertae sedis		0	2	2	-	Bifidobacterium longum subsp. longum F8		0	9	0	S	Streptococcus oralis		0	35
0	179	0	G	Halorhodospira		0	57	57	-	Marinobacter adhaerens HP15		0	742	0	S	Marinobacter adhaerens		0	531	3	G	Psychromonas		0	8	0	S	Shewanella halifaxensis		0.01	1911	0	G	Thermobispora		0	3	3	-	Bifidobacterium longum DJO10A		0	9	9	-	Streptococcus oralis Uo5		0	35
0	179	0	S	Halorhodospira halophila		0	40	40	S	Marinobacter sp. BSs20148		0	742	742	-	Marinobacter adhaerens HP15		0	351	0	S	Psychromonas ingrahamii		0	8	8	-	Shewanella halifaxensis HAW-EB4		0.01	1911	0	S	Thermobispora bispora		0	32	28	S	Bifidobacterium bifidum		0	9	0	S	Streptococcus mitis		0	35
0	179	179	-	Halorhodospira halophila SL1		0	11	0	G	Glaciecola		0	321	321	S	Marinobacter sp. BSs20148		0	351	351	-	Psychromonas ingrahamii 37		0	7	0	S	Shewanella oneidensis		0.01	1911	1911	-	Thermobispora bispora DSM 43833		0	3	3	-	Bifidobacterium bifidum S17		0	9	9	-	Streptococcus mitis B6		0	15
0	384	0	F	Halothiobacillaceae		0	8	0	S	Glaciecola nitratireducens		0.01	1822	943	G	Alteromonas		0	177	177	S	Psychromonas sp. CNPT3		0	7	7	-	Shewanella oneidensis MR-1		0	1410	0	O	Catenulisporales		0	1	1	-	Bifidobacterium bifidum BGN4		0	6	0	S	Streptococcus mutans		0	15
0	384	0	G	Halothiobacillus		0	8	8	-	Glaciecola nitratireducens FR1064		0	321	221	S	Alteromonas macleodii		0	341	0	F	Colwelliaceae		0	6	6	S	Shewanella sp. ANA-3		0	1410	0	F	Catenulisporaceae		0	27	8	S	Bifidobacterium animalis		0	3	3	-	Streptococcus mutans NN2025		0	15
0	384	0	S	Halothiobacillus neapolitanus		0	3	3	S	Glaciecola sp. 4H-3-7+YE-5		0	38	38	-	Alteromonas macleodii ATCC 27126		0	341	0	G	Colwellia		0	5	2	S	Shewanella putrefaciens		0	1410	0	G	Catenulispora		0	14	13	-	Bifidobacterium animalis subsp. lactis		0	3	3	-	Streptococcus mutans LJ23		0.02	573
0	384	384	-	Halothiobacillus neapolitanus c2		0	9	0	G	Paraglaciecola		0	30	30	-	Alteromonas macleodii str. 'Black Sea 11'		0	341	0	S	Colwellia psychrerythraea		0	2	2	-	Shewanella putrefaciens CN-32		0	1410	0	S	Catenulispora acidiphila		0	1	1	-	Bifidobacterium animalis subsp. lactis ATCC 27673		0	5	1	S	Streptococcus suis		0.02	573
0.01	3212	3	O	Oceanospirillales		0	9	0	S	Paraglaciecola psychrophila		0	29	29	-	Alteromonas macleodii str. 'Balearic Sea AD45'		0	341	341	-	Colwellia psychrerythraea 34H		0	1	1	-	Shewanella putrefaciens 200		0	1410	1410	-	Catenulispora acidiphila DSM 44928		0	5	0	-	Bifidobacterium animalis subsp. animalis		0	4	4	-	Streptococcus suis D12		0.01	184
0.01	2333	61	F	Halomonadaceae		0	9	9	-	Paraglaciecola psychrophila 170		0	3	3	-	Alteromonas macleodii str. 'English Channel 673'		0.05	15878	184	O	Xanthomonadales		0	4	4	S	Shewanella sp. MR-7		0	1058	0	O	Nakamurellales		0	5	5	-	Bifidobacterium animalis subsp. animalis ATCC 25527		0	4	0	-	Streptococcus anginosus group		0.01	184
0	1291	0	G	Halomonas		0.01	1857	0	F	Shewanellaceae		0	300	135	S	Alteromonas mediterranea		0.05	13977	980	F	Xanthomonadaceae		0	3	3	S	Shewanella sp. W3-18-1		0	1058	0	F	Nakamurellaceae		0	14	0	S	Bifidobacterium adolescentis		0	4	0	S	Streptococcus constellatus		0.01	184
0	1291	0	S	Halomonas elongata		0.01	1857	38	G	Shewanella		0	132	132	-	Alteromonas mediterranea U8		0.02	4849	1632	G	Xanthomonas		0	3	0	S	Shewanella piezotolerans		0	1058	0	G	Nakamurella		0	14	14	-	Bifidobacterium adolescentis ATCC 15703		0	4	4	-	Streptococcus constellatus subsp. pharyngis		0	149
0	1291	1291	-	Halomonas elongata DSM 2581		0	886	0	S	Shewanella amazonensis		0	22	22	-	Alteromonas mediterranea DE		0	1485	614	S	Xanthomonas campestris		0	3	3	-	Shewanella piezotolerans WP3		0	1058	0	S	Nakamurella multipartita		0	13	0	S	Bifidobacterium dentium		0	3	2	S	Streptococcus parasanguinis		0	149
0	943	0	G	Chromohalobacter		0	886	886	-	Shewanella amazonensis SB2B		0	9	9	-	Alteromonas mediterranea MED64		0	492	401	-	Xanthomonas campestris pv. campestris		0	197	0	F	Ferrimonadaceae		0	1058	1058	-	Nakamurella multipartita DSM 44233		0	13	13	-	Bifidobacterium dentium Bd1		0	1	1	-	Streptococcus parasanguinis ATCC 15912		0	149
0	943	0	S	Chromohalobacter salexigens		0	532	1	S	Shewanella putrefaciens		0	2	2	-	Alteromonas mediterranea U7		0	72	72	-	Xanthomonas campestris pv. campestris str. 8004		0	197	0	G	Ferrimonas		0	1016	0	O	Kineosporiales		0	11	9	S	Bifidobacterium breve		0	2	0	S	Streptococcus salivarius		0	122
0	943	943	-	Chromohalobacter salexigens DSM 3043		0	530	530	-	Shewanella putrefaciens 200		0	258	258	S	Alteromonas sp. SN2		0	19	19	-	Xanthomonas campestris pv. campestris str. ATCC 33913		0	197	0	S	Ferrimonas balearica		0	1016	0	F	Kineosporiaceae		0	2	2	-	Bifidobacterium breve UCC2003		0	2	2	-	Streptococcus salivarius CCHSS3		0	122
0	38	0	-	Zymobacter group		0	1	1	-	Shewanella putrefaciens CN-32		0	437	0	G	Glaciecola		0	379	0	-	Xanthomonas campestris pv. raphani		0	197	197	-	Ferrimonas balearica DSM 9799		0	1016	0	G	Kineococcus		0	7	0	S	Bifidobacterium asteroides		0	2	0	S	Streptococcus lutetiensis		0	122
0	33	0	-	whitefly endosymbionts		0	100	0	S	Shewanella loihica		0	224	0	S	Glaciecola nitratireducens		0	379	379	-	Xanthomonas campestris pv. raphani 756C		0	81	0	F	Pseudoalteromonadaceae		0	1016	0	S	Kineococcus radiotolerans		0	7	7	-	Bifidobacterium asteroides PRL2011		0	2	2	-	Streptococcus lutetiensis 033		0	106
0	33	0	G	Candidatus Portiera		0	100	100	-	Shewanella loihica PV-4		0	224	224	-	Glaciecola nitratireducens FR1064		0	818	0	S	Xanthomonas albilineans		0	81	2	G	Pseudoalteromonas		0	1016	1016	-	Kineococcus radiotolerans SRS30216 = ATCC BAA-149		0	6	0	S	Bifidobacterium thermophilum		0	2	2	S	Streptococcus sp. I-P16		0	36
0	33	21	S	Candidatus Portiera aleyrodidarum		0	93	80	S	Shewanella baltica		0	213	213	S	Glaciecola sp. 4H-3-7+YE-5		0	818	818	-	Xanthomonas albilineans GPE PC73		0	47	0	S	Pseudoalteromonas atlantica		0	617	0	O	Glycomycetales		0	6	6	-	Bifidobacterium thermophilum RBL67		0	1	0	S	Streptococcus gordonii		0	36
0	10	10	-	Candidatus Portiera aleyrodidarum BT-QVLC		0	6	6	-	Shewanella baltica BA175		0	340	0	G	Paraglaciecola		0	463	0	S	Xanthomonas oryzae		0	47	47	-	Pseudoalteromonas atlantica T6c		0	617	0	F	Glycomycetaceae		0	4	0	G	Gardnerella		0	1	0	-	Streptococcus gordonii str. Challis		0	35
0	2	2	-	Candidatus Portiera aleyrodidarum BT-B-HRs		0	5	5	-	Shewanella baltica OS223		0	340	0	S	Paraglaciecola psychrophila		0	463	422	-	Xanthomonas oryzae pv. oryzae		0	19	19	S	Pseudoalteromonas sp. SM9913		0	617	0	G	Stackebrandtia		0	4	2	S	Gardnerella vaginalis		0	1	1	-	Streptococcus gordonii str. Challis substr. CH1		0.01	518
0	5	0	G	Candidatus Carsonella		0	2	2	-	Shewanella baltica OS185		0	340	340	-	Paraglaciecola psychrophila 170		0	25	25	-	Xanthomonas oryzae pv. oryzae MAFF 311018		0	13	0	S	Pseudoalteromonas haloplanktis		0	617	0	S	Stackebrandtia nassauensis		0	1	1	-	Gardnerella vaginalis ATCC 14019		0	1	0	S	Streptococcus sanguinis		0.01	265
0	5	0	S	Candidatus Carsonella ruddii		0	42	42	S	Shewanella sp. ANA-3		0.02	4343	0	F	Shewanellaceae		0	16	16	-	Xanthomonas oryzae pv. oryzae KACC 10331		0	13	13	-	Pseudoalteromonas haloplanktis TAC125		0	617	617	-	Stackebrandtia nassauensis DSM 44728		0	1	1	-	Gardnerella vaginalis 409-05		0	1	1	-	Streptococcus sanguinis SK36		0	95
0	5	5	-	Candidatus Carsonella ruddii HT isolate Thao2000		0	33	33	S	Shewanella sp. MR-4		0.02	4343	522	G	Shewanella		0	268	1	-	Xanthomonas citri group		0	45	0	F	Idiomarinaceae		0	455	0	O	Bifidobacteriales		0	195	0	O	Kineosporiales		0	1	0	S	Streptococcus oligofermentans		0	34
0	638	0	F	Alcanivoracaceae		0	27	0	S	Shewanella frigidimarina		0	648	0	S	Shewanella amazonensis		0	258	0	S	Xanthomonas fuscans		0	45	0	G	Idiomarina		0	455	2	F	Bifidobacteriaceae		0	195	0	F	Kineosporiaceae		0	1	1	-	Streptococcus oligofermentans AS 1.3089		0	19
0	600	1	G	Alcanivorax		0	27	27	-	Shewanella frigidimarina NCIMB 400		0	648	648	-	Shewanella amazonensis SB2B		0	258	258	-	Xanthomonas fuscans subsp. fuscans		0	45	45	S	Idiomarina loihiensis		0	445	48	G	Bifidobacterium		0	195	0	G	Kineococcus		0	81	0	G	Lactococcus		0	9
0	500	0	S	Alcanivorax dieselolei		0	26	0	S	Shewanella halifaxensis		0	548	425	S	Shewanella baltica		0	9	1	S	Xanthomonas citri		0	45	0	F	Psychromonadaceae		0	101	55	S	Bifidobacterium longum		0	195	0	S	Kineococcus radiotolerans		0	79	0	S	Lactococcus lactis		0	2
0	500	500	-	Alcanivorax dieselolei B5		0	26	26	-	Shewanella halifaxensis HAW-EB4		0	60	60	-	Shewanella baltica OS223		0	7	0	-	Xanthomonas citri subsp. citri		0	45	0	G	Psychromonas		0	23	8	-	Bifidobacterium longum subsp. longum		0	195	195	-	Kineococcus radiotolerans SRS30216 = ATCC BAA-149		0	59	1	-	Lactococcus lactis subsp. lactis		0	23
0	99	0	S	Alcanivorax borkumensis		0	19	0	S	Shewanella violacea		0	43	43	-	Shewanella baltica BA175		0	7	7	-	Xanthomonas citri subsp. citri Aw12879		0	38	0	S	Psychromonas ingrahamii		0	5	5	-	Bifidobacterium longum subsp. longum JDM301		0	158	0	O	Glycomycetales		0	57	57	-	Lactococcus lactis subsp. lactis IO-1		0	23
0	99	99	-	Alcanivorax borkumensis SK2		0	19	19	-	Shewanella violacea DSS12		0	8	8	-	Shewanella baltica OS185		0	1	0	-	Xanthomonas citri pv. citri		0	38	38	-	Psychromonas ingrahamii 37		0	4	4	-	Bifidobacterium longum subsp. longum JCM 1217		0	158	0	F	Glycomycetaceae		0	1	1	-	Lactococcus lactis subsp. lactis Il1403		0	14
0	38	0	G	Kangiella		0	18	0	S	Shewanella denitrificans		0	7	7	-	Shewanella baltica OS195		0	1	1	-	Xanthomonas axonopodis pv. citri str. 306		0	7	7	S	Psychromonas sp. CNPT3		0	2	2	-	Bifidobacterium longum subsp. longum F8		0	158	0	G	Stackebrandtia		0	20	20	-	Lactococcus lactis subsp. cremoris		0	14
0	38	0	S	Kangiella koreensis		0	18	18	-	Shewanella denitrificans OS217		0	5	5	-	Shewanella baltica OS117		0	111	0	S	Xanthomonas euvesicatoria		0	9	0	F	Colwelliaceae		0	2	2	-	Bifidobacterium longum subsp. longum BBMN68		0	158	0	S	Stackebrandtia nassauensis		0	2	2	S	Lactococcus garvieae		0	4
0	38	38	-	Kangiella koreensis DSM 16069		0	13	0	S	Shewanella piezotolerans		0	403	32	S	Shewanella putrefaciens		0	111	111	-	Xanthomonas campestris pv. vesicatoria str. 85-10		0	9	0	G	Colwellia		0	2	2	-	Bifidobacterium longum subsp. longum KACC 91563		0	158	158	-	Stackebrandtia nassauensis DSM 44728		0	63	0	F	Lactobacillaceae		0	1
0	162	0	F	Hahellaceae		0	13	13	-	Shewanella piezotolerans WP3		0	370	370	-	Shewanella putrefaciens 200		0	72	0	S	Xanthomonas alfalfae		0	9	0	S	Colwellia psychrerythraea		0	18	2	-	Bifidobacterium longum subsp. infantis		0	34	0	O	Acidothermales		0	60	4	G	Lactobacillus		0.01	200
0	162	0	G	Hahella		0	8	0	S	Shewanella sediminis		0	1	1	-	Shewanella putrefaciens CN-32		0	72	0	-	Xanthomonas alfalfae subsp. citrumelonis		0	9	9	-	Colwellia psychrerythraea 34H		0	13	13	-	Bifidobacterium longum subsp. infantis ATCC 15697 = JCM 1222 = DSM 20088		0	34	0	F	Acidothermaceae		0	17	0	S	Lactobacillus crispatus		0.01	200
0	162	0	S	Hahella chejuensis		0	8	8	-	Shewanella sediminis HAW-EB3		0	370	370	S	Shewanella sp. ANA-3		0	72	72	-	Xanthomonas axonopodis pv. citrumelo F1		0.01	1719	1	O	Chromatiales		0	3	3	-	Bifidobacterium longum subsp. infantis 157F		0	34	0	G	Acidothermus		0	17	17	-	Lactobacillus crispatus ST1		0	99
0	162	162	-	Hahella chejuensis KCTC 2396		0	5	5	S	Shewanella sp. MR-7		0	289	0	S	Shewanella violacea		0.02	4606	90	G	Pseudoxanthomonas		0	1186	60	F	Chromatiaceae		0	5	5	-	Bifidobacterium longum DJO10A		0	34	0	S	Acidothermus cellulolyticus		0	15	0	S	Lactobacillus sanfranciscensis		0	95
0	76	0	F	Oceanospirillaceae		0	5	0	S	Shewanella oneidensis		0	289	289	-	Shewanella violacea DSS12		0.01	2587	0	S	Pseudoxanthomonas suwonensis		0	837	3	G	Nitrosococcus		0	91	74	S	Bifidobacterium bifidum		0	34	34	-	Acidothermus cellulolyticus 11B		0	15	15	-	Lactobacillus sanfranciscensis TMW 1.1304		0	24
0	40	1	G	Marinomonas		0	5	5	-	Shewanella oneidensis MR-1		0	241	0	S	Shewanella loihica		0.01	2587	2587	-	Pseudoxanthomonas suwonensis 11-1		0	696	0	S	Nitrosococcus halophilus		0	9	9	-	Bifidobacterium bifidum BGN4		0	19	0	O	Actinomycetales		0	13	0	S	Lactobacillus ruminis		0	24
0	20	20	S	Marinomonas sp. MWYL1		0	5	5	S	Shewanella sp. W3-18-1		0	241	241	-	Shewanella loihica PV-4		0.01	1929	0	S	Pseudoxanthomonas spadix		0	696	696	-	Nitrosococcus halophilus Nc 4		0	8	8	-	Bifidobacterium bifidum S17		0	19	0	F	Actinomycetaceae		0	13	13	-	Lactobacillus ruminis ATCC 27782		0	20
0	10	0	S	Marinomonas posidonica		0	4	0	S	Shewanella pealeana		0	222	0	S	Shewanella denitrificans		0.01	1929	1929	-	Pseudoxanthomonas spadix BD-a59		0	129	0	S	Nitrosococcus watsonii		0	53	21	S	Bifidobacterium animalis		0	12	0	G	Arcanobacterium		0	4	0	S	Lactobacillus acidophilus		0	20
0	10	10	-	Marinomonas posidonica IVIA-Po-181		0	4	4	-	Shewanella pealeana ATCC 700345		0	222	222	-	Shewanella denitrificans OS217		0.01	3317	0	G	Stenotrophomonas		0	129	129	-	Nitrosococcus watsonii C-113		0	20	17	-	Bifidobacterium animalis subsp. lactis		0	12	0	S	Arcanobacterium haemolyticum		0	4	4	-	Lactobacillus acidophilus NCFM		0	20
0	9	0	S	Marinomonas mediterranea		0	3	0	S	Shewanella woodyi		0	187	187	S	Shewanella sp. MR-7		0.01	3317	0	-	Stenotrophomonas maltophilia group		0	9	0	S	Nitrosococcus oceani		0	3	3	-	Bifidobacterium animalis subsp. lactis ATCC 27673		0	12	12	-	Arcanobacterium haemolyticum DSM 20595		0	4	4	S	Lactobacillus fermentum		0.01	259
0	9	9	-	Marinomonas mediterranea MMB-1		0	3	3	-	Shewanella woodyi ATCC 51908		0	138	0	S	Shewanella frigidimarina		0.01	3317	1113	S	Stenotrophomonas maltophilia		0	9	9	-	Nitrosococcus oceani ATCC 19707		0	12	0	-	Bifidobacterium animalis subsp. animalis		0	7	0	G	Mobiluncus		0	2	1	S	Lactobacillus plantarum		0	132
0	36	0	G	Thalassolituus		0	361	0	F	Pseudoalteromonadaceae		0	138	138	-	Shewanella frigidimarina NCIMB 400		0	633	633	-	Stenotrophomonas maltophilia R551-3		0	138	0	G	Allochromatium		0	12	12	-	Bifidobacterium animalis subsp. animalis ATCC 25527		0	7	0	S	Mobiluncus curtisii		0	1	1	-	Lactobacillus plantarum 16		0	132
0	36	0	S	Thalassolituus oleivorans		0	361	1	G	Pseudoalteromonas		0	138	0	S	Shewanella sediminis		0	610	610	-	Stenotrophomonas maltophilia K279a		0	138	0	S	Allochromatium vinosum		0	44	0	S	Bifidobacterium asteroides		0	7	7	-	Mobiluncus curtisii ATCC 43063		0	1	0	-	Lactobacillus casei group		0	132
0	36	36	-	Thalassolituus oleivorans MIL-1		0	350	350	S	Pseudoalteromonas sp. SM9913		0	138	138	-	Shewanella sediminis HAW-EB3		0	507	507	-	Stenotrophomonas maltophilia D457		0	138	138	-	Allochromatium vinosum DSM 180		0	44	44	-	Bifidobacterium asteroides PRL2011		0.02	4833	0	C	Thermoleophilia		0	1	0	S	Lactobacillus paracasei		0	92
0.01	2598	78	O	Alteromonadales		0	5	0	S	Pseudoalteromonas haloplanktis		0	126	0	S	Shewanella pealeana		0	454	454	-	Stenotrophomonas maltophilia JV3		0	77	0	G	Thiocystis		0	29	0	S	Bifidobacterium dentium		0.02	4833	0	O	Solirubrobacterales		0	1	0	-	Lactobacillus paracasei subsp. paracasei		0	92
0	1063	0	F	Shewanellaceae		0	5	5	-	Pseudoalteromonas haloplanktis TAC125		0	126	126	-	Shewanella pealeana ATCC 700345		0	225	0	G	Xylella		0	77	0	S	Thiocystis violascens		0	29	29	-	Bifidobacterium dentium Bd1		0.02	4833	0	F	Conexibacteraceae		0	1	1	-	Lactobacillus paracasei subsp. paracasei 8700:2		0	92
0	1063	110	G	Shewanella		0	5	0	S	Pseudoalteromonas atlantica		0	118	0	S	Shewanella halifaxensis		0	225	146	S	Xylella fastidiosa		0	77	77	-	Thiocystis violascens DSM 198		0	28	14	S	Bifidobacterium breve		0.02	4833	0	G	Conexibacter		0	3	0	G	Pediococcus		0	21
0	192	140	S	Shewanella baltica		0	5	5	-	Pseudoalteromonas atlantica T6c		0	118	118	-	Shewanella halifaxensis HAW-EB4		0	61	61	-	Xylella fastidiosa 9a5c		0	74	0	G	Thioflavicoccus		0	7	7	-	Bifidobacterium breve UCC2003		0.02	4833	0	S	Conexibacter woesei		0	3	0	S	Pediococcus claussenii		0	21
0	30	30	-	Shewanella baltica OS223		0	122	0	F	Psychromonadaceae		0	103	0	S	Shewanella oneidensis		0	11	0	-	Xylella fastidiosa subsp. fastidiosa		0	74	0	S	Thioflavicoccus mobilis		0	7	7	-	Bifidobacterium breve ACS-071-V-Sch8b		0.02	4833	4833	-	Conexibacter woesei DSM 14684		0	3	3	-	Pediococcus claussenii ATCC BAA-344		0	13
0	14	14	-	Shewanella baltica BA175		0	122	1	G	Psychromonas		0	103	103	-	Shewanella oneidensis MR-1		0	11	11	-	Xylella fastidiosa subsp. fastidiosa GB514		0	74	74	-	Thioflavicoccus mobilis 8321		0	26	0	S	Bifidobacterium adolescentis		0.01	3505	3	C	Coriobacteriia		0	13	0	F	Enterococcaceae		0	13
0	6	6	-	Shewanella baltica OS185		0	64	64	S	Psychromonas sp. CNPT3		0	89	0	S	Shewanella woodyi		0	7	7	-	Xylella fastidiosa M12		0	378	3	F	Ectothiorhodospiraceae		0	26	26	-	Bifidobacterium adolescentis ATCC 15703		0.01	3279	10	O	Coriobacteriales		0	11	0	G	Enterococcus		0.02	558
0	2	2	-	Shewanella baltica OS117		0	57	0	S	Psychromonas ingrahamii		0	89	89	-	Shewanella woodyi ATCC 51908		0.01	1717	24	F	Rhodanobacteraceae		0	129	0	G	Thioalkalivibrio		0	25	0	S	Bifidobacterium thermophilum		0.01	3259	1	F	Atopobiaceae		0	5	3	S	Enterococcus faecalis		0.02	558
0	155	0	S	Shewanella amazonensis		0	57	57	-	Psychromonas ingrahamii 37		0	78	0	S	Shewanella piezotolerans		0	1250	0	G	Rhodanobacter		0	90	0	S	Thioalkalivibrio sulfidiphilus		0	25	25	-	Bifidobacterium thermophilum RBL67		0.01	3242	0	G	Atopobium		0	2	2	-	Enterococcus faecalis D32		0.01	218
0	155	155	-	Shewanella amazonensis SB2B		0	112	0	F	Ferrimonadaceae		0	78	78	-	Shewanella piezotolerans WP3		0	1250	1250	S	Rhodanobacter denitrificans		0	90	90	-	Thioalkalivibrio sulfidiphilus HL-EbGr7		0	8	0	G	Gardnerella		0.01	3242	0	S	Atopobium parvulum		0	3	0	S	Enterococcus hirae		0	121
0	130	0	S	Shewanella violacea		0	112	0	G	Ferrimonas		0	66	66	S	Shewanella sp. MR-4		0	443	0	G	Frateuria		0	39	39	S	Thioalkalivibrio sp. K90mix		0	8	5	S	Gardnerella vaginalis		0.01	3242	3242	-	Atopobium parvulum DSM 20469		0	3	3	-	Enterococcus hirae ATCC 9790		0	97
0	130	130	-	Shewanella violacea DSS12		0	112	0	S	Ferrimonas balearica		0	57	57	S	Shewanella sp. W3-18-1		0	443	0	S	Frateuria aurantia		0	108	0	G	Spiribacter		0	3	3	-	Gardnerella vaginalis ATCC 14019		0	16	0	G	Olsenella		0	2	1	S	Enterococcus faecium		0	126
0	126	0	S	Shewanella loihica		0	112	112	-	Ferrimonas balearica DSM 9799		0.01	1993	0	F	Idiomarinaceae		0	443	443	-	Frateuria aurantia DSM 6220		0	57	0	S	Spiribacter salinus		0	219	0	O	Acidothermales		0	16	0	S	Olsenella uli		0	1	1	-	Enterococcus faecium Aus0085		0	126
0	126	126	-	Shewanella loihica PV-4		0	33	0	F	Colwelliaceae		0.01	1993	0	G	Idiomarina		0.02	4537	37	O	Oceanospirillales		0	57	57	-	Spiribacter salinus M19-40		0	219	0	F	Acidothermaceae		0	16	16	-	Olsenella uli DSM 7084		0	1	0	S	Enterococcus casseliflavus		0	95
0	57	0	S	Shewanella oneidensis		0	33	0	G	Colwellia		0.01	1993	1993	S	Idiomarina loihiensis		0.01	2163	75	F	Halomonadaceae		0	51	51	S	Spiribacter sp. UAH-SP71		0	219	0	G	Acidothermus		0	10	0	F	Coriobacteriaceae		0	1	1	-	Enterococcus casseliflavus EC20		0	95
0	57	57	-	Shewanella oneidensis MR-1		0	33	0	S	Colwellia psychrerythraea		0	807	0	F	Pseudoalteromonadaceae		0	1064	0	G	Halomonas		0	107	0	G	Alkalilimnicola		0	219	0	S	Acidothermus cellulolyticus		0	10	0	G	Coriobacterium		0	1	0	G	Melissococcus		0	95
0	47	0	S	Shewanella piezotolerans		0	33	33	-	Colwellia psychrerythraea 34H		0	807	164	G	Pseudoalteromonas		0	1064	0	S	Halomonas elongata		0	107	0	S	Alkalilimnicola ehrlichii		0	219	219	-	Acidothermus cellulolyticus 11B		0	10	0	S	Coriobacterium glomerans		0	1	1	S	Melissococcus plutonius		0	58
0	47	47	-	Shewanella piezotolerans WP3		0	22	0	F	Idiomarinaceae		0	275	275	S	Pseudoalteromonas sp. SM9913		0	1064	1064	-	Halomonas elongata DSM 2581		0	107	107	-	Alkalilimnicola ehrlichii MLHE-1		0	48	0	O	Actinomycetales		0	10	10	-	Coriobacterium glomerans PW2		0	1	0	G	Tetragenococcus		0	58
0	35	0	S	Shewanella frigidimarina		0	22	0	G	Idiomarina		0	207	0	S	Pseudoalteromonas haloplanktis		0	912	0	G	Chromohalobacter		0	31	0	G	Halorhodospira		0	48	0	F	Actinomycetaceae		0	223	0	O	Eggerthellales		0	1	0	S	Tetragenococcus halophilus		0	58
0	35	35	-	Shewanella frigidimarina NCIMB 400		0	22	22	S	Idiomarina loihiensis		0	207	207	-	Pseudoalteromonas haloplanktis TAC125		0	912	0	S	Chromohalobacter salexigens		0	31	0	S	Halorhodospira halophila		0	31	0	G	Mobiluncus		0	223	16	F	Eggerthellaceae		0	1	1	-	Tetragenococcus halophilus NBRC 12172		0	44
0	32	32	S	Shewanella sp. MR-4		0.01	1874	4	O	Chromatiales		0	161	0	S	Pseudoalteromonas atlantica		0	912	912	-	Chromohalobacter salexigens DSM 3043		0	31	31	-	Halorhodospira halophila SL1		0	31	0	S	Mobiluncus curtisii		0	88	7	G	Eggerthella		0	4	0	F	Carnobacteriaceae		0	44
0	32	0	S	Shewanella denitrificans		0	1131	4	F	Ectothiorhodospiraceae		0	161	161	-	Pseudoalteromonas atlantica T6c		0	112	0	-	Zymobacter group		0	154	0	F	Halothiobacillaceae		0	31	31	-	Mobiluncus curtisii ATCC 43063		0	76	0	S	Eggerthella lenta		0	4	1	G	Carnobacterium		0	44
0	32	32	-	Shewanella denitrificans OS217		0	695	0	G	Thioalkalivibrio		0	583	0	F	Ferrimonadaceae		0	95	0	-	whitefly endosymbionts		0	154	0	G	Halothiobacillus		0	17	0	G	Arcanobacterium		0	76	76	-	Eggerthella lenta DSM 2243		0	3	3	S	Carnobacterium sp. 17-4		0.01	350
0	29	29	S	Shewanella sp. ANA-3		0	524	0	S	Thioalkalivibrio sulfidiphilus		0	583	0	G	Ferrimonas		0	95	0	G	Candidatus Portiera		0	154	0	S	Halothiobacillus neapolitanus		0	17	0	S	Arcanobacterium haemolyticum		0	5	5	S	Eggerthella sp. YY7918		0	3	0	F	Leuconostocaceae		0.01	309
0	28	0	S	Shewanella halifaxensis		0	524	524	-	Thioalkalivibrio sulfidiphilus HL-EbGr7		0	583	0	S	Ferrimonas balearica		0	95	51	S	Candidatus Portiera aleyrodidarum		0	154	154	-	Halothiobacillus neapolitanus c2		0	17	17	-	Arcanobacterium haemolyticum DSM 20595		0	53	0	G	Gordonibacter		0	3	3	G	Leuconostoc		0.01	188
0	28	28	-	Shewanella halifaxensis HAW-EB4		0	171	171	S	Thioalkalivibrio sp. K90mix		0	583	583	-	Ferrimonas balearica DSM 9799		0	30	30	-	Candidatus Portiera aleyrodidarum BT-B-HRs		0	1322	2	O	Oceanospirillales		0.03	9822	0	C	Thermoleophilia		0	53	0	S	Gordonibacter pamelaeae		0	1	0	F	Aerococcaceae		0.01	188
0	25	25	S	Shewanella sp. MR-7		0	199	0	G	Spiribacter		0	314	0	F	Psychromonadaceae		0	14	14	-	Candidatus Portiera aleyrodidarum BT-QVLC		0	921	17	F	Halomonadaceae		0.03	9822	0	O	Solirubrobacterales		0	53	53	-	Gordonibacter pamelaeae 7-10-1-b		0	1	0	G	Aerococcus		0.01	188
0	22	0	S	Shewanella pealeana		0	139	0	S	Spiribacter salinus		0	314	12	G	Psychromonas		0	17	0	G	Candidatus Carsonella		0	562	0	G	Halomonas		0.03	9822	0	F	Conexibacteraceae		0	44	0	G	Adlercreutzia		0	1	0	S	Aerococcus urinae		0.01	188
0	22	22	-	Shewanella pealeana ATCC 700345		0	139	139	-	Spiribacter salinus M19-40		0	169	0	S	Psychromonas ingrahamii		0	17	0	S	Candidatus Carsonella ruddii		0	562	0	S	Halomonas elongata		0.03	9822	0	G	Conexibacter		0	44	0	S	Adlercreutzia equolifaciens		0	1	1	-	Aerococcus urinae ACS-120-V-Col10a		0	87
0	21	0	S	Shewanella woodyi		0	60	60	S	Spiribacter sp. UAH-SP71		0	169	169	-	Psychromonas ingrahamii 37		0	17	17	-	Candidatus Carsonella ruddii HT isolate Thao2000		0	562	562	-	Halomonas elongata DSM 2581		0.03	9822	0	S	Conexibacter woesei		0	44	44	-	Adlercreutzia equolifaciens DSM 19450		0	29	0	C	Erysipelotrichia		0	87
0	21	21	-	Shewanella woodyi ATCC 51908		0	144	0	G	Alkalilimnicola		0	133	133	S	Psychromonas sp. CNPT3		0	1331	0	F	Alcanivoracaceae		0	299	0	G	Chromohalobacter		0.03	9822	9822	-	Conexibacter woesei DSM 14684		0	17	0	G	Slackia		0	29	0	O	Erysipelotrichales		0	32
0	17	0	S	Shewanella sediminis		0	144	0	S	Alkalilimnicola ehrlichii		0	172	0	F	Colwelliaceae		0	1145	37	G	Alcanivorax		0	299	0	S	Chromohalobacter salexigens		0.02	6234	4	C	Coriobacteriia		0	17	0	S	Slackia heliotrinireducens		0	29	5	F	Erysipelotrichaceae		0	32
0	17	17	-	Shewanella sediminis HAW-EB3		0	144	144	-	Alkalilimnicola ehrlichii MLHE-1		0	172	0	G	Colwellia		0	887	0	S	Alcanivorax dieselolei		0	299	299	-	Chromohalobacter salexigens DSM 3043		0.02	5896	12	O	Coriobacteriales		0	17	17	-	Slackia heliotrinireducens DSM 20476		0	23	0	G	Erysipelothrix		0	32
0	3	1	S	Shewanella putrefaciens		0	89	0	G	Halorhodospira		0	172	0	S	Colwellia psychrerythraea		0	887	887	-	Alcanivorax dieselolei B5		0	43	0	-	Zymobacter group		0.02	5857	3	F	Atopobiaceae		0	5	0	G	Cryptobacterium		0	23	23	S	Erysipelothrix rhusiopathiae		0	41
0	1	1	-	Shewanella putrefaciens CN-32		0	89	0	S	Halorhodospira halophila		0	172	172	-	Colwellia psychrerythraea 34H		0	221	0	S	Alcanivorax borkumensis		0	32	0	-	whitefly endosymbionts		0.02	5815	0	G	Atopobium		0	5	0	S	Cryptobacterium curtum		0	1	0	G	Faecalitalea		0	41
0	1	1	-	Shewanella putrefaciens 200		0	89	89	-	Halorhodospira halophila SL1		0.02	5005	16	O	Chromatiales		0	221	221	-	Alcanivorax borkumensis SK2		0	32	0	G	Candidatus Portiera		0.02	5815	0	S	Atopobium parvulum		0	5	5	-	Cryptobacterium curtum DSM 15641		0	1	0	S	Faecalitalea cylindroides		0	23
0	2	2	S	Shewanella sp. W3-18-1		0	717	3	F	Chromatiaceae		0.01	2718	16	F	Ectothiorhodospiraceae		0	186	0	G	Kangiella		0	32	18	S	Candidatus Portiera aleyrodidarum		0.02	5815	5815	-	Atopobium parvulum DSM 20469		0	236	0	C	Acidimicrobiia		0	1	1	-	Faecalitalea cylindroides T2-87		0	13
0	889	2	F	Alteromonadaceae		0	272	37	G	Nitrosococcus		0.01	1441	27	G	Thioalkalivibrio		0	186	0	S	Kangiella koreensis		0	7	7	-	Candidatus Portiera aleyrodidarum BT-B-HRs		0	39	0	G	Olsenella		0	236	0	O	Acidimicrobiales		0	22	0	C	Negativicutes		0	1
0	524	2	G	Marinobacter		0	201	0	S	Nitrosococcus halophilus		0	842	0	S	Thioalkalivibrio sulfidiphilus		0	186	186	-	Kangiella koreensis DSM 16069		0	7	7	-	Candidatus Portiera aleyrodidarum BT-QVLC		0	39	0	S	Olsenella uli		0	236	0	F	Acidimicrobiaceae		0	22	0	O	Selenomonadales		0	1
0	227	101	S	Marinobacter hydrocarbonoclasticus		0	201	201	-	Nitrosococcus halophilus Nc 4		0	842	842	-	Thioalkalivibrio sulfidiphilus HL-EbGr7		0	624	0	F	Oceanospirillaceae		0	11	0	G	Candidatus Carsonella		0	39	39	-	Olsenella uli DSM 7084		0	145	0	G	Ilumatobacter		0	22	0	F	Veillonellaceae		0	1
0	84	84	-	Marinobacter hydrocarbonoclasticus ATCC 49840		0	29	0	S	Nitrosococcus oceani		0	572	572	S	Thioalkalivibrio sp. K90mix		0	490	59	G	Marinomonas		0	11	0	S	Candidatus Carsonella ruddii		0	27	0	F	Coriobacteriaceae		0	145	0	S	Ilumatobacter coccineus		0	13	0	G	Veillonella		0	1
0	42	42	-	Marinobacter hydrocarbonoclasticus VT8		0	29	29	-	Nitrosococcus oceani ATCC 19707		0	539	0	G	Alkalilimnicola		0	198	198	S	Marinomonas sp. MWYL1		0	11	11	-	Candidatus Carsonella ruddii HT isolate Thao2000		0	27	0	G	Coriobacterium		0	145	145	-	Ilumatobacter coccineus YM16-304		0	13	0	S	Veillonella parvula		0	7
0	185	185	S	Marinobacter sp. BSs20148		0	5	0	S	Nitrosococcus watsonii		0	539	0	S	Alkalilimnicola ehrlichii		0	174	0	S	Marinomonas mediterranea		0	298	0	F	Alcanivoracaceae		0	27	0	S	Coriobacterium glomerans		0	91	0	G	Acidimicrobium		0	13	13	-	Veillonella parvula DSM 2008		0	7
0	110	0	S	Marinobacter adhaerens		0	5	5	-	Nitrosococcus watsonii C-113		0	539	539	-	Alkalilimnicola ehrlichii MLHE-1		0	174	174	-	Marinomonas mediterranea MMB-1		0	289	0	G	Alcanivorax		0	27	27	-	Coriobacterium glomerans PW2		0	91	0	S	Acidimicrobium ferrooxidans		0	6	0	G	Megasphaera		0	4
0	110	110	-	Marinobacter adhaerens HP15		0	175	0	G	Thioflavicoccus		0	371	1	G	Spiribacter		0	59	0	S	Marinomonas posidonica		0	278	0	S	Alcanivorax dieselolei		0	334	0	O	Eggerthellales		0	91	91	-	Acidimicrobium ferrooxidans DSM 10331		0	6	0	S	Megasphaera elsdenii		0	1
0	305	9	G	Alteromonas		0	175	0	S	Thioflavicoccus mobilis		0	192	0	S	Spiribacter salinus		0	59	59	-	Marinomonas posidonica IVIA-Po-181		0	278	278	-	Alcanivorax dieselolei B5		0	334	36	F	Eggerthellaceae		0	138	0	C	Rubrobacteria		0	6	6	-	Megasphaera elsdenii DSM 20460		0	76
0	185	16	S	Alteromonas mediterranea		0	175	175	-	Thioflavicoccus mobilis 8321		0	192	192	-	Spiribacter salinus M19-40		0	134	0	G	Thalassolituus		0	11	0	S	Alcanivorax borkumensis		0	97	3	G	Eggerthella		0	138	0	O	Rubrobacterales		0	3	2	G	Selenomonas		0	50
0	168	168	-	Alteromonas mediterranea U8		0	150	0	G	Thiocystis		0	178	178	S	Spiribacter sp. UAH-SP71		0	134	0	S	Thalassolituus oleivorans		0	11	11	-	Alcanivorax borkumensis SK2		0	82	0	S	Eggerthella lenta		0	138	0	F	Rubrobacteraceae		0	1	0	S	Selenomonas sputigena		0	50
0	1	1	-	Alteromonas mediterranea MED64		0	150	0	S	Thiocystis violascens		0	351	0	G	Halorhodospira		0	134	134	-	Thalassolituus oleivorans MIL-1		0	9	0	G	Kangiella		0	82	82	-	Eggerthella lenta DSM 2243		0	138	0	G	Rubrobacter		0	1	1	-	Selenomonas sputigena ATCC 35185		0	50
0	80	28	S	Alteromonas macleodii		0	150	150	-	Thiocystis violascens DSM 198		0	351	0	S	Halorhodospira halophila		0	382	0	F	Hahellaceae		0	9	0	S	Kangiella koreensis		0	12	12	S	Eggerthella sp. YY7918		0	138	0	S	Rubrobacter xylanophilus		0	15	0	C	Tissierellia		0	26
0	28	28	-	Alteromonas macleodii str. 'Black Sea 11'		0	117	0	G	Allochromatium		0	351	351	-	Halorhodospira halophila SL1		0	382	0	G	Hahella		0	9	9	-	Kangiella koreensis DSM 16069		0	88	0	G	Gordonibacter		0	138	138	-	Rubrobacter xylanophilus DSM 9941		0	15	0	O	Tissierellales		0	25
0	12	12	-	Alteromonas macleodii str. 'English Channel 673'		0	117	0	S	Allochromatium vinosum		0.01	1875	19	F	Chromatiaceae		0	382	0	S	Hahella chejuensis		0	57	0	F	Hahellaceae		0	88	0	S	Gordonibacter pamelaeae		0.04	10159	35	P	Firmicutes		0	15	0	F	Peptoniphilaceae		0	1
0	7	7	-	Alteromonas macleodii str. 'Balearic Sea AD45'		0	117	117	-	Allochromatium vinosum DSM 180		0	543	34	G	Nitrosococcus		0	382	382	-	Hahella chejuensis KCTC 2396		0	57	0	G	Hahella		0	88	88	-	Gordonibacter pamelaeae 7-10-1-b		0.03	6337	18	C	Clostridia		0	10	0	G	Finegoldia		0	1
0	5	5	-	Alteromonas macleodii ATCC 27126		0	22	0	F	Halothiobacillaceae		0	369	0	S	Nitrosococcus halophilus		0.01	4353	18	O	Chromatiales		0	57	0	S	Hahella chejuensis		0	66	0	G	Adlercreutzia		0.02	5492	3	O	Clostridiales		0	10	0	S	Finegoldia magna		0	65
0	31	31	S	Alteromonas sp. SN2		0	22	0	G	Halothiobacillus		0	369	369	-	Nitrosococcus halophilus Nc 4		0.01	2005	34	F	Chromatiaceae		0	57	57	-	Hahella chejuensis KCTC 2396		0	66	0	S	Adlercreutzia equolifaciens		0.01	1624	0	F	Eubacteriaceae		0	10	10	-	Finegoldia magna ATCC 29328		0	65
0	37	0	G	Glaciecola		0	22	0	S	Halothiobacillus neapolitanus		0	116	0	S	Nitrosococcus watsonii		0	1024	43	G	Nitrosococcus		0	44	0	F	Oceanospirillaceae		0	66	66	-	Adlercreutzia equolifaciens DSM 19450		0.01	1616	0	G	Acetobacterium		0	5	0	G	Anaerococcus		0	65
0	23	23	S	Glaciecola sp. 4H-3-7+YE-5		0	22	22	-	Halothiobacillus neapolitanus c2		0	116	116	-	Nitrosococcus watsonii C-113		0	882	0	S	Nitrosococcus halophilus		0	31	0	G	Marinomonas		0	44	0	G	Slackia		0.01	1616	0	S	Acetobacterium woodii		0	5	0	S	Anaerococcus prevotii		0	65
0	14	0	S	Glaciecola nitratireducens		0	1262	0	O	Oceanospirillales		0	24	0	S	Nitrosococcus oceani		0	882	882	-	Nitrosococcus halophilus Nc 4		0	18	18	S	Marinomonas sp. MWYL1		0	44	0	S	Slackia heliotrinireducens		0.01	1616	1616	-	Acetobacterium woodii DSM 1030		0	5	5	-	Anaerococcus prevotii DSM 20548		0	65
0	14	14	-	Glaciecola nitratireducens FR1064		0	625	0	F	Alcanivoracaceae		0	24	24	-	Nitrosococcus oceani ATCC 19707		0	53	0	S	Nitrosococcus watsonii		0	7	0	S	Marinomonas mediterranea		0	44	44	-	Slackia heliotrinireducens DSM 20476		0	8	0	G	Eubacterium		0.05	15098	0	P	Tenericutes		0	56
0	21	0	G	Paraglaciecola		0	616	2	G	Alcanivorax		0	512	0	G	Allochromatium		0	53	53	-	Nitrosococcus watsonii C-113		0	7	7	-	Marinomonas mediterranea MMB-1		0	3	0	G	Cryptobacterium		0	4	0	S	Eubacterium limosum		0.05	15098	19	C	Mollicutes		0	56
0	21	0	S	Paraglaciecola psychrophila		0	604	0	S	Alcanivorax dieselolei		0	512	0	S	Allochromatium vinosum		0	46	0	S	Nitrosococcus oceani		0	6	0	S	Marinomonas posidonica		0	3	0	S	Cryptobacterium curtum		0	4	4	-	Eubacterium limosum KIST612		0.05	14828	0	O	Mycoplasmatales		0	30
0	21	21	-	Paraglaciecola psychrophila 170		0	604	604	-	Alcanivorax dieselolei B5		0	512	512	-	Allochromatium vinosum DSM 180		0	46	46	-	Nitrosococcus oceani ATCC 19707		0	6	6	-	Marinomonas posidonica IVIA-Po-181		0	3	3	-	Cryptobacterium curtum DSM 15641		0	4	0	S	[Eubacterium] eligens		0.05	14828	6	F	Mycoplasmataceae		0	30
0	283	0	F	Ferrimonadaceae		0	10	0	S	Alcanivorax borkumensis		0	451	0	G	Thiocystis		0	404	0	G	Allochromatium		0	13	0	G	Thalassolituus		0	545	0	C	Acidimicrobiia		0	4	4	-	[Eubacterium] eligens ATCC 27750		0.05	14760	2291	G	Mycoplasma		0	30
0	283	0	G	Ferrimonas		0	10	10	-	Alcanivorax borkumensis SK2		0	451	0	S	Thiocystis violascens		0	404	0	S	Allochromatium vinosum		0	13	0	S	Thalassolituus oleivorans		0	545	0	O	Acidimicrobiales		0.01	1509	0	F	Ruminococcaceae		0.02	5287	5091	S	Mycoplasma gallisepticum		0	26
0	283	0	S	Ferrimonas balearica		0	9	0	G	Kangiella		0	451	451	-	Thiocystis violascens DSM 198		0	404	404	-	Allochromatium vinosum DSM 180		0	13	13	-	Thalassolituus oleivorans MIL-1		0	545	0	F	Acidimicrobiaceae		0.01	1463	0	G	Ruminococcus		0	121	121	-	Mycoplasma gallisepticum str. F		0	26
0	283	283	-	Ferrimonas balearica DSM 9799		0	9	0	S	Kangiella koreensis		0	350	0	G	Thioflavicoccus		0	275	0	G	Thioflavicoccus		0	915	0	O	Aeromonadales		0	360	0	G	Ilumatobacter		0.01	1450	0	S	Ruminococcus champanellensis		0	47	47	-	Mycoplasma gallisepticum str. R		0	26
0	100	0	F	Pseudoalteromonadaceae		0	9	9	-	Kangiella koreensis DSM 16069		0	350	0	S	Thioflavicoccus mobilis		0	275	0	S	Thioflavicoccus mobilis		0	915	6	F	Aeromonadaceae		0	360	0	S	Ilumatobacter coccineus		0.01	1450	1450	-	Ruminococcus champanellensis 18P13 = JCM 17042		0	22	22	-	Mycoplasma gallisepticum NC08_2008.031-4-3P		0	44
0	100	13	G	Pseudoalteromonas		0	505	9	F	Halomonadaceae		0	350	350	-	Thioflavicoccus mobilis 8321		0	275	275	-	Thioflavicoccus mobilis 8321		0	708	118	G	Aeromonas		0	360	360	-	Ilumatobacter coccineus YM16-304		0	13	0	S	Ruminococcus albus		0	3	3	-	Mycoplasma gallisepticum WI01_2001.043-13-2P		0	44
0	36	36	S	Pseudoalteromonas sp. SM9913		0	252	0	G	Halomonas		0	396	0	F	Halothiobacillaceae		0	268	0	G	Thiocystis		0	303	105	S	Aeromonas hydrophila		0	185	0	G	Acidimicrobium		0	13	13	-	Ruminococcus albus 7 = DSM 20455		0	3	3	-	Mycoplasma gallisepticum NC06_2006.080-5-2P		0	25
0	26	0	S	Pseudoalteromonas atlantica		0	252	0	S	Halomonas elongata		0	396	0	G	Halothiobacillus		0	268	0	S	Thiocystis violascens		0	145	145	-	Aeromonas hydrophila ML09-119		0	185	0	S	Acidimicrobium ferrooxidans		0	23	0	G	Ethanoligenens		0.01	3104	283	S	Mycoplasma hyopneumoniae		0	8
0	26	26	-	Pseudoalteromonas atlantica T6c		0	252	252	-	Halomonas elongata DSM 2581		0	396	0	S	Halothiobacillus neapolitanus		0	268	268	-	Thiocystis violascens DSM 198		0	53	0	-	Aeromonas hydrophila subsp. hydrophila		0	185	185	-	Acidimicrobium ferrooxidans DSM 10331		0	23	0	S	Ethanoligenens harbinense		0.01	1749	1749	-	Mycoplasma hyopneumoniae 7448		0	8
0	25	0	S	Pseudoalteromonas haloplanktis		0	217	0	G	Chromohalobacter		0	396	396	-	Halothiobacillus neapolitanus c2		0.01	1988	11	F	Ectothiorhodospiraceae		0	53	53	-	Aeromonas hydrophila subsp. hydrophila ATCC 7966		0	258	0	C	Rubrobacteria		0	23	23	-	Ethanoligenens harbinense YUAN-3		0	467	467	-	Mycoplasma hyopneumoniae J		0	7
0	25	25	-	Pseudoalteromonas haloplanktis TAC125		0	217	0	S	Chromohalobacter salexigens		0.01	3566	0	O	Aeromonadales		0	1001	13	G	Thioalkalivibrio		0	167	0	S	Aeromonas veronii		0	258	0	O	Rubrobacterales		0	13	0	G	Mageeibacillus		0	303	303	-	Mycoplasma hyopneumoniae 232		0	6
0	79	0	F	Psychromonadaceae		0	217	217	-	Chromohalobacter salexigens DSM 3043		0.01	3566	275	F	Aeromonadaceae		0	632	0	S	Thioalkalivibrio sulfidiphilus		0	167	167	-	Aeromonas veronii B565		0	258	0	F	Rubrobacteraceae		0	13	0	S	Mageeibacillus indolicus		0	185	65	-	Mycoplasma hyopneumoniae 168		0	4
0	79	2	G	Psychromonas		0	27	0	-	Zymobacter group		0.01	1740	345	G	Aeromonas		0	632	632	-	Thioalkalivibrio sulfidiphilus HL-EbGr7		0	120	0	S	Aeromonas salmonicida		0	258	0	G	Rubrobacter		0	13	13	-	Mageeibacillus indolicus UPII9-5		0	120	120	-	Mycoplasma hyopneumoniae 168-L		0	4
0	61	0	S	Psychromonas ingrahamii		0	21	0	-	whitefly endosymbionts		0	889	243	S	Aeromonas hydrophila		0	356	356	S	Thioalkalivibrio sp. K90mix		0	120	0	-	Aeromonas salmonicida subsp. salmonicida		0	258	0	S	Rubrobacter xylanophilus		0	10	0	G	Ruminiclostridium		0	117	117	-	Mycoplasma hyopneumoniae 7422		0	19
0	61	61	-	Psychromonas ingrahamii 37		0	21	0	G	Candidatus Portiera		0	444	444	-	Aeromonas hydrophila ML09-119		0	406	2	G	Spiribacter		0	120	120	-	Aeromonas salmonicida subsp. salmonicida A449		0	258	258	-	Rubrobacter xylanophilus DSM 9941		0	7	0	S	[Clostridium] clariflavum		0.01	2129	20	-	Mycoplasma mycoides group		0	19
0	16	16	S	Psychromonas sp. CNPT3		0	21	15	S	Candidatus Portiera aleyrodidarum		0	202	0	-	Aeromonas hydrophila subsp. hydrophila		0	220	0	S	Spiribacter salinus		0	135	0	G	Oceanimonas		0.05	16634	65	P	Firmicutes		0	7	7	-	[Clostridium] clariflavum DSM 19732		0.01	2073	7	S	Mycoplasma mycoides		0	19
0	55	0	F	Idiomarinaceae		0	3	3	-	Candidatus Portiera aleyrodidarum BT-B-HRs		0	202	202	-	Aeromonas hydrophila subsp. hydrophila ATCC 7966		0	220	220	-	Spiribacter salinus M19-40		0	135	135	S	Oceanimonas sp. GK1		0.03	9873	16	C	Clostridia		0	2	0	S	[Clostridium] stercorarium		0.01	2060	0	-	Mycoplasma mycoides subsp. mycoides		0	38
0	55	0	G	Idiomarina		0	3	3	-	Candidatus Portiera aleyrodidarum BT-QVLC		0	309	0	S	Aeromonas veronii		0	184	184	S	Spiribacter sp. UAH-SP71		0	66	0	G	Tolumonas		0.03	8744	10	O	Clostridiales		0	2	0	-	[Clostridium] stercorarium subsp. stercorarium		0.01	2060	2037	-	Mycoplasma mycoides subsp. mycoides SC		0	38
0	55	55	S	Idiomarina loihiensis		0	6	0	G	Candidatus Carsonella		0	309	309	-	Aeromonas veronii B565		0	371	0	G	Alkalilimnicola		0	66	0	S	Tolumonas auensis		0.01	3033	1	F	Eubacteriaceae		0	2	2	-	[Clostridium] stercorarium subsp. stercorarium DSM 8532		0	22	22	-	Mycoplasma mycoides subsp. mycoides SC str. Gladysdale		0	20
0	51	0	F	Colwelliaceae		0	6	0	S	Candidatus Carsonella ruddii		0	197	0	S	Aeromonas salmonicida		0	371	0	S	Alkalilimnicola ehrlichii		0	66	66	-	Tolumonas auensis DSM 9187		0.01	3024	0	G	Acetobacterium		0	1	0	S	[Clostridium] cellulolyticum		0	1	1	-	Mycoplasma mycoides subsp. mycoides SC str. PG1		0	9
0	51	0	G	Colwellia		0	6	6	-	Candidatus Carsonella ruddii HT isolate Thao2000		0	197	0	-	Aeromonas salmonicida subsp. salmonicida		0	371	371	-	Alkalilimnicola ehrlichii MLHE-1		0	798	0	O	Vibrionales		0.01	3024	0	S	Acetobacterium woodii		0	1	1	-	[Clostridium] cellulolyticum H10		0	6	0	-	Mycoplasma mycoides subsp. capri		0	7
0	51	0	S	Colwellia psychrerythraea		0	90	0	F	Hahellaceae		0	197	197	-	Aeromonas salmonicida subsp. salmonicida A449		0	199	0	G	Halorhodospira		0	798	1	F	Vibrionaceae		0.01	3024	3024	-	Acetobacterium woodii DSM 1030		0.01	1327	2	F	Clostridiaceae		0	6	0	-	Mycoplasma mycoides subsp. capri LC		0	7
0	51	51	-	Colwellia psychrerythraea 34H		0	90	0	G	Hahella		0	1039	0	G	Oceanimonas		0	199	0	S	Halorhodospira halophila		0	731	19	G	Vibrio		0	8	0	G	Eubacterium		0.01	1298	7	G	Clostridium		0	6	6	-	Mycoplasma mycoides subsp. capri LC str. 95010		0	16
0.01	1694	0	O	Aeromonadales		0	90	0	S	Hahella chejuensis		0	1039	1039	S	Oceanimonas sp. GK1		0	199	199	-	Halorhodospira halophila SL1		0	363	131	S	Vibrio vulnificus		0	6	0	S	Eubacterium limosum		0.01	1210	14	S	Clostridium botulinum		0	29	1	S	Mycoplasma leachii		0	16
0.01	1694	9	F	Aeromonadaceae		0	90	90	-	Hahella chejuensis KCTC 2396		0	512	0	G	Tolumonas		0	342	0	F	Halothiobacillaceae		0	219	219	-	Vibrio vulnificus MO6-24/O		0	6	6	-	Eubacterium limosum KIST612		0	1138	0	-	Clostridium botulinum B		0	26	26	-	Mycoplasma leachii PG50		0	16
0	1148	88	G	Aeromonas		0	42	1	F	Oceanospirillaceae		0	512	0	S	Tolumonas auensis		0	342	0	G	Halothiobacillus		0	10	10	-	Vibrio vulnificus CMCP6		0	2	0	S	[Eubacterium] eligens		0	1137	1137	-	Clostridium botulinum B str. Eklund 17B (NRP)		0	2	2	-	Mycoplasma leachii 99/014/6		0	2
0	565	207	S	Aeromonas hydrophila		0	25	0	G	Marinomonas		0	512	512	-	Tolumonas auensis DSM 9187		0	342	0	S	Halothiobacillus neapolitanus		0	3	3	-	Vibrio vulnificus YJ016		0	2	2	-	[Eubacterium] eligens ATCC 27750		0	1	1	-	Clostridium botulinum Ba4 str. 657		0	7	0	S	Mycoplasma capricolum		0	2
0	198	198	-	Aeromonas hydrophila ML09-119		0	14	14	S	Marinomonas sp. MWYL1		0.01	2703	0	O	Vibrionales		0	342	342	-	Halothiobacillus neapolitanus c2		0	137	137	S	Vibrio sp. EJY3		0.01	2333	3	F	Clostridiaceae		0	36	35	-	Clostridium botulinum A		0	7	0	-	Mycoplasma capricolum subsp. capricolum		0	2
0	160	0	-	Aeromonas hydrophila subsp. hydrophila		0	9	0	S	Marinomonas mediterranea		0.01	2703	152	F	Vibrionaceae		0.01	3384	0	O	Aeromonadales		0	103	103	S	Vibrio antiquarius		0.01	2309	36	G	Clostridium		0	1	1	-	Clostridium botulinum A2 str. Kyoto		0	7	7	-	Mycoplasma capricolum subsp. capricolum ATCC 27343		0	18
0	160	160	-	Aeromonas hydrophila subsp. hydrophila ATCC 7966		0	9	9	-	Marinomonas mediterranea MMB-1		0.01	2136	247	G	Vibrio		0.01	3384	76	F	Aeromonadaceae		0	45	0	-	Vibrio harveyi group		0.01	2165	27	S	Clostridium botulinum		0	17	0	-	Clostridium botulinum E		0	624	30	S	Mycoplasma bovis		0	18
0	256	0	S	Aeromonas salmonicida		0	2	0	S	Marinomonas posidonica		0	443	408	S	Vibrio cholerae		0.01	1589	389	G	Aeromonas		0	27	0	S	Vibrio campbellii		0.01	2056	0	-	Clostridium botulinum B		0	17	17	-	Clostridium botulinum E3 str. Alaska E43		0	590	590	-	Mycoplasma bovis PG45		0	18
0	256	0	-	Aeromonas salmonicida subsp. salmonicida		0	2	2	-	Marinomonas posidonica IVIA-Po-181		0	34	34	-	Vibrio cholerae LMA3984-4		0	531	183	S	Aeromonas hydrophila		0	27	27	-	Vibrio campbellii ATCC BAA-1116		0.01	2054	2054	-	Clostridium botulinum B str. Eklund 17B (NRP)		0	3	3	-	Clostridium botulinum BKT015925		0	4	4	-	Mycoplasma bovis Hubei-1		0	18
0	256	256	-	Aeromonas salmonicida subsp. salmonicida A449		0	16	0	G	Thalassolituus		0	1	0	-	Vibrio cholerae O1		0	198	198	-	Aeromonas hydrophila ML09-119		0	16	10	S	Vibrio parahaemolyticus		0	2	2	-	Clostridium botulinum Ba4 str. 657		0	2	0	-	Clostridium botulinum F		0	480	249	S	Mycoplasma hyorhinis		0	18
0	239	0	S	Aeromonas veronii		0	16	0	S	Thalassolituus oleivorans		0	1	1	-	Vibrio cholerae IEC224		0	150	0	-	Aeromonas hydrophila subsp. hydrophila		0	3	0	-	Vibrio parahaemolyticus O1:K33		0	47	47	-	Clostridium botulinum A		0	2	2	-	Clostridium botulinum F str. Langeland		0	103	103	-	Mycoplasma hyorhinis SK76		0.24	8160
0	239	239	-	Aeromonas veronii B565		0	16	16	-	Thalassolituus oleivorans MIL-1		0	389	0	S	Vibrio furnissii		0	150	150	-	Aeromonas hydrophila subsp. hydrophila ATCC 7966		0	3	3	-	Vibrio parahaemolyticus O1:K33 str. CDC_K4557		0	20	0	-	Clostridium botulinum E		0	18	18	S	Clostridium acetobutylicum		0	49	49	-	Mycoplasma hyorhinis MCLD		0.06	2207
0	328	0	G	Oceanimonas		0	1063	0	O	Aeromonadales		0	389	389	-	Vibrio furnissii NCTC 11218		0	393	0	S	Aeromonas veronii		0	2	2	-	Vibrio parahaemolyticus BB22OP		0	20	20	-	Clostridium botulinum E3 str. Alaska E43		0	17	0	S	Clostridium saccharoperbutylacetonicum		0	43	43	-	Mycoplasma hyorhinis HUB-1		0.06	2191
0	328	328	S	Oceanimonas sp. GK1		0	1063	3	F	Aeromonadaceae		0	284	0	-	Vibrio harveyi group		0	393	393	-	Aeromonas veronii B565		0	1	1	-	Vibrio parahaemolyticus RIMD 2210633		0	12	12	-	Clostridium botulinum BKT015925		0	17	0	-	Clostridium saccharoperbutylacetonicum N1-4		0	32	32	-	Mycoplasma hyorhinis DBS 1050		0.06	2053
0	209	0	G	Tolumonas		0	713	21	G	Aeromonas		0	131	0	S	Vibrio campbellii		0	276	0	S	Aeromonas salmonicida		0	2	0	S	Vibrio alginolyticus		0	2	2	-	Clostridium botulinum H04402 065		0	17	17	-	Clostridium saccharoperbutylacetonicum N1-4(HMT)		0	4	4	-	Mycoplasma hyorhinis GDL-1		0.01	405
0	209	0	S	Tolumonas auensis		0	541	70	S	Aeromonas hydrophila		0	131	131	-	Vibrio campbellii ATCC BAA-1116		0	276	0	-	Aeromonas salmonicida subsp. salmonicida		0	2	2	-	Vibrio alginolyticus NBRC 15630 = ATCC 17749		0	1	0	-	Clostridium botulinum F		0	8	0	S	Clostridium beijerinckii		0	202	0	S	Mycoplasma pulmonis		0.01	234
0	209	209	-	Tolumonas auensis DSM 9187		0	418	418	-	Aeromonas hydrophila ML09-119		0	121	92	S	Vibrio parahaemolyticus		0	276	276	-	Aeromonas salmonicida subsp. salmonicida A449		0	19	15	S	Vibrio cholerae		0	1	1	-	Clostridium botulinum F str. Langeland		0	8	8	-	Clostridium beijerinckii NCIMB 8052		0	202	202	-	Mycoplasma pulmonis UAB CTIP		0	68
0	1192	0	O	Vibrionales		0	53	0	-	Aeromonas hydrophila subsp. hydrophila		0	17	17	-	Vibrio parahaemolyticus BB22OP		0	899	0	G	Oceanimonas		0	4	4	-	Vibrio cholerae LMA3984-4		0	29	29	S	Clostridium acetobutylicum		0	7	1	S	Clostridium perfringens		0	187	0	S	Mycoplasma suis		0	17
0	1192	5	F	Vibrionaceae		0	53	53	-	Aeromonas hydrophila subsp. hydrophila ATCC 7966		0	6	6	-	Vibrio parahaemolyticus RIMD 2210633		0	899	899	S	Oceanimonas sp. GK1		0	14	0	S	Vibrio tasmaniensis		0	19	0	S	Clostridium saccharoperbutylacetonicum		0	4	4	-	Clostridium perfringens ATCC 13124		0	181	181	-	Mycoplasma suis str. Illinois		0	4
0	1056	34	G	Vibrio		0	76	0	S	Aeromonas salmonicida		0	3	0	-	Vibrio parahaemolyticus O1:K33		0	820	0	G	Tolumonas		0	14	14	-	Vibrio tasmaniensis LGP32		0	19	0	-	Clostridium saccharoperbutylacetonicum N1-4		0	2	2	-	Clostridium perfringens str. 13		0	6	6	-	Mycoplasma suis KI3806		0	3
0	244	85	S	Vibrio vulnificus		0	76	0	-	Aeromonas salmonicida subsp. salmonicida		0	3	3	-	Vibrio parahaemolyticus O1:K33 str. CDC_K4557		0	820	0	S	Tolumonas auensis		0	11	11	S	Vibrio nigripulchritudo		0	19	19	-	Clostridium saccharoperbutylacetonicum N1-4(HMT)		0	7	0	S	Clostridium saccharobutylicum		0	156	43	S	Mycoplasma genitalium		0	2
0	126	126	-	Vibrio vulnificus MO6-24/O		0	76	76	-	Aeromonas salmonicida subsp. salmonicida A449		0	3	0	-	Vibrio parahaemolyticus O1:Kuk		0	820	820	-	Tolumonas auensis DSM 9187		0	11	0	S	Vibrio furnissii		0	18	18	S	Clostridium kluyveri		0	7	7	-	Clostridium saccharobutylicum DSM 13864		0	82	82	-	Mycoplasma genitalium M6282		0	1
0	20	20	-	Vibrio vulnificus YJ016		0	75	0	S	Aeromonas veronii		0	3	3	-	Vibrio parahaemolyticus O1:Kuk str. FDA_R31		0.01	2835	0	O	Pasteurellales		0	11	11	-	Vibrio furnissii NCTC 11218		0	10	10	S	Clostridium sp. SY8519		0	6	0	S	Clostridium cellulovorans		0	17	17	-	Mycoplasma genitalium G37		0	1
0	13	13	-	Vibrio vulnificus CMCP6		0	75	75	-	Aeromonas veronii B565		0	32	0	S	Vibrio alginolyticus		0.01	2835	155	F	Pasteurellaceae		0	9	0	S	Vibrio anguillarum		0	8	0	S	Clostridium cellulovorans		0	6	6	-	Clostridium cellulovorans 743B		0	9	9	-	Mycoplasma genitalium M2321		0	1
0	192	5	-	Vibrio harveyi group		0	196	0	G	Oceanimonas		0	32	32	-	Vibrio alginolyticus NBRC 15630 = ATCC 17749		0	870	26	G	Haemophilus		0	9	7	-	Listonella anguillarum serovar O1		0	8	8	-	Clostridium cellulovorans 743B		0	6	0	S	Clostridium pasteurianum		0	5	5	-	Mycoplasma genitalium M6320		0	102
0	92	60	S	Vibrio parahaemolyticus		0	196	196	S	Oceanimonas sp. GK1		0	273	0	S	Vibrio tasmaniensis		0	497	281	S	Haemophilus influenzae		0	2	2	-	Listonella anguillarum M3		0	7	0	S	Clostridium beijerinckii		0	6	6	-	Clostridium pasteurianum BC1		0	94	0	S	Mycoplasma ovis		0	57
0	17	0	-	Vibrio parahaemolyticus O1:Kuk		0	151	0	G	Tolumonas		0	273	273	-	Vibrio tasmaniensis LGP32		0	71	71	-	Haemophilus influenzae PittEE		0	49	0	G	Aliivibrio		0	7	7	-	Clostridium beijerinckii NCIMB 8052		0	6	6	S	Clostridium sp. SY8519		0	94	94	-	Mycoplasma ovis str. Michigan		0	42
0	17	17	-	Vibrio parahaemolyticus O1:Kuk str. FDA_R31		0	151	0	S	Tolumonas auensis		0	133	120	S	Vibrio vulnificus		0	57	57	-	Haemophilus influenzae F3047		0	41	17	S	Aliivibrio fischeri		0	6	1	S	Clostridium perfringens		0	2	0	S	Clostridium tetani		0	47	0	S	Mycoplasma cynos		0	57
0	8	0	-	Vibrio parahaemolyticus O1:K33		0	151	151	-	Tolumonas auensis DSM 9187		0	6	6	-	Vibrio vulnificus CMCP6		0	29	29	-	Haemophilus influenzae 10810		0	18	18	-	Vibrio fischeri ES114		0	5	5	-	Clostridium perfringens ATCC 13124		0	1	1	-	Clostridium tetani E88		0	47	47	-	Mycoplasma cynos C142		0	57
0	8	8	-	Vibrio parahaemolyticus O1:K33 str. CDC_K4557		0	924	0	O	Legionellales		0	4	4	-	Vibrio vulnificus YJ016		0	23	23	-	Haemophilus influenzae R2866		0	6	6	-	Vibrio fischeri MJ11		0	4	0	S	Clostridium saccharobutylicum		0	1	1	-	Clostridium tetani 12124569		0	40	40	S	Mycoplasma agalactiae		0.01	359
0	5	5	-	Vibrio parahaemolyticus RIMD 2210633		0	598	0	F	Legionellaceae		0	3	3	-	Vibrio vulnificus MO6-24/O		0	13	13	-	Haemophilus influenzae KR494		0	8	0	S	Aliivibrio salmonicida		0	4	4	-	Clostridium saccharobutylicum DSM 13864		0	1	1	S	Clostridium kluyveri		0	36	0	S	Mycoplasma crocodyli		0.01	359
0	2	2	-	Vibrio parahaemolyticus BB22OP		0	598	1	G	Legionella		0	119	0	S	Vibrio anguillarum		0	11	11	-	Haemophilus influenzae F3031		0	8	8	-	Aliivibrio salmonicida LFI1238		0	4	4	S	Clostridium sp. BNL1100		0	1	0	S	Clostridium novyi		0	36	36	-	Mycoplasma crocodyli MP145		0.01	359
0	60	0	S	Vibrio campbellii		0	581	579	S	Legionella pneumophila		0	119	110	-	Listonella anguillarum serovar O1		0	5	5	-	Haemophilus influenzae 86-028NP		0	17	0	G	Photobacterium		0	2	0	S	Clostridium novyi		0	1	1	-	Clostridium novyi NT		0	26	26	S	Mycoplasma conjunctivae		0	64
0	60	60	-	Vibrio campbellii ATCC BAA-1116		0	1	0	-	Legionella pneumophila serogroup 1		0	9	9	-	Listonella anguillarum M3		0	4	4	-	Haemophilus influenzae R2846		0	17	0	S	Photobacterium profundum		0	2	2	-	Clostridium novyi NT		0	1	0	S	Clostridium autoethanogenum		0	22	0	S	Mycoplasma haemocanis		0	60
0	35	0	S	Vibrio alginolyticus		0	1	1	-	Legionella pneumophila 2300/99 Alcoy		0	92	92	S	Vibrio sp. EJY3		0	3	3	-	Haemophilus influenzae Rd KW20		0	17	17	-	Photobacterium profundum SS9		0	1	0	S	Clostridium tetani		0	1	1	-	Clostridium autoethanogenum DSM 10061		0	22	22	-	Mycoplasma haemocanis str. Illinois		0	54
0	35	35	-	Vibrio alginolyticus NBRC 15630 = ATCC 17749		0	1	1	-	Legionella pneumophila subsp. pneumophila		0	79	79	S	Vibrio nigripulchritudo		0	139	0	S	[Haemophilus] parasuis		0	635	0	O	Pasteurellales		0	1	1	-	Clostridium tetani 12124569		0	1	1	S	Clostridium sp. BNL1100		0	11	0	S	Mycoplasma haemofelis		0	35
0	143	143	S	Vibrio nigripulchritudo		0	16	0	S	Legionella longbeachae		0	77	77	S	Vibrio antiquarius		0	139	139	-	Haemophilus parasuis SH0165		0	635	12	F	Pasteurellaceae		0	15	1	G	Alkaliphilus		0	22	1	G	Alkaliphilus		0	10	10	-	Mycoplasma haemofelis str. Langford 1		0	24
0	100	100	S	Vibrio sp. EJY3		0	16	16	-	Legionella longbeachae NSW150		0	283	14	G	Aliivibrio		0	114	0	S	Haemophilus parainfluenzae		0	313	1	G	Actinobacillus		0	13	0	S	Alkaliphilus metalliredigens		0	14	0	S	Alkaliphilus oremlandii		0	1	1	-	Mycoplasma haemofelis Ohio2		0	16
0	99	0	S	Vibrio furnissii		0	326	0	F	Coxiellaceae		0	151	0	S	Aliivibrio salmonicida		0	114	114	-	Haemophilus parainfluenzae T3T1		0	157	0	S	Actinobacillus suis		0	13	13	-	Alkaliphilus metalliredigens QYMF		0	14	14	-	Alkaliphilus oremlandii OhILAs		0	11	0	S	Mycoplasma wenyonii		0.01	352
0	99	99	-	Vibrio furnissii NCTC 11218		0	326	0	G	Coxiella		0	151	151	-	Aliivibrio salmonicida LFI1238		0	94	0	S	[Haemophilus] ducreyi		0	157	157	-	Actinobacillus suis H91-0380		0	1	0	S	Alkaliphilus oremlandii		0	7	0	S	Alkaliphilus metalliredigens		0	11	11	-	Mycoplasma wenyonii str. Massachusetts		0.01	244
0	83	83	S	Vibrio antiquarius		0	326	323	S	Coxiella burnetii		0	118	12	S	Aliivibrio fischeri		0	94	94	-	Haemophilus ducreyi 35000HP		0	144	0	S	Actinobacillus succinogenes		0	1	1	-	Alkaliphilus oremlandii OhILAs		0	7	7	-	Alkaliphilus metalliredigens QYMF		0	5	1	S	Mycoplasma putrefaciens		0	57
0	77	41	S	Vibrio cholerae		0	3	3	-	Coxiella burnetii CbuK_Q154		0	96	96	-	Vibrio fischeri ES114		0	618	14	G	Actinobacillus		0	144	144	-	Actinobacillus succinogenes 130Z		0	6	1	G	Candidatus Arthromitus		0	5	1	G	Candidatus Arthromitus		0	3	3	-	Mycoplasma putrefaciens KS1		0	48
0	33	33	-	Vibrio cholerae LMA3984-4		0	616	0	O	Pasteurellales		0	10	10	-	Vibrio fischeri MJ11		0	289	40	S	Actinobacillus pleuropneumoniae		0	11	10	S	Actinobacillus pleuropneumoniae		0	4	4	S	Candidatus Arthromitus sp. SFB-rat-Yit		0	4	4	S	Candidatus Arthromitus sp. SFB-rat-Yit		0	1	1	-	Mycoplasma putrefaciens Mput9231		0	20
0	3	3	-	Vibrio cholerae O395		0	616	18	F	Pasteurellaceae		0	132	0	G	Photobacterium		0	214	0	-	Actinobacillus pleuropneumoniae serovar 3		0	1	0	-	Actinobacillus pleuropneumoniae serovar 5		0	1	1	S	Candidatus Arthromitus sp. SFB-mouse		0	607	5	F	Peptococcaceae		0	3	0	S	Mycoplasma penetrans		0	19
0	50	0	S	Vibrio tasmaniensis		0	263	12	G	Haemophilus		0	132	0	S	Photobacterium profundum		0	214	214	-	Actinobacillus pleuropneumoniae serovar 3 str. JL03		0	1	1	-	Actinobacillus pleuropneumoniae serovar 5b str. L20		0.01	2205	0	F	Ruminococcaceae		0	461	0	G	Desulfosporosinus		0	3	3	-	Mycoplasma penetrans HF-2		0	15
0	50	50	-	Vibrio tasmaniensis LGP32		0	169	117	S	Haemophilus influenzae		0	132	132	-	Photobacterium profundum SS9		0	32	0	-	Actinobacillus pleuropneumoniae serovar 5		0	101	0	G	Histophilus		0.01	2143	0	G	Ruminococcus		0	440	0	S	Desulfosporosinus acidiphilus		0	3	0	S	Candidatus Mycoplasma haemominutum		0	11
0	34	0	S	Vibrio anguillarum		0	23	23	-	Haemophilus influenzae PittEE		0.01	1761	0	O	Pasteurellales		0	32	32	-	Actinobacillus pleuropneumoniae serovar 5b str. L20		0	101	4	S	Histophilus somni		0.01	2131	0	S	Ruminococcus champanellensis		0	440	440	-	Desulfosporosinus acidiphilus SJ4		0	3	3	-	Candidatus Mycoplasma haemominutum 'Birmingham 1'		0	10
0	34	27	-	Listonella anguillarum serovar O1		0	15	15	-	Haemophilus influenzae F3031		0.01	1761	176	F	Pasteurellaceae		0	3	0	-	Actinobacillus pleuropneumoniae serovar 7		0	87	87	-	Haemophilus somnus 2336		0.01	2131	2131	-	Ruminococcus champanellensis 18P13 = JCM 17042		0	12	0	S	Desulfosporosinus orientis		0	1	0	S	Mycoplasma pneumoniae		0	2
0	7	7	-	Listonella anguillarum M3		0	7	7	-	Haemophilus influenzae 10810		0	355	23	G	Actinobacillus		0	3	3	-	Actinobacillus pleuropneumoniae serovar 7 str. AP76		0	10	10	-	Haemophilus somnus 129PT		0	12	0	S	Ruminococcus albus		0	12	12	-	Desulfosporosinus orientis DSM 765		0	1	1	-	Mycoplasma pneumoniae 309		0	1
0	94	1	G	Aliivibrio		0	3	3	-	Haemophilus influenzae Rd KW20		0	168	0	S	Actinobacillus succinogenes		0	236	0	S	Actinobacillus succinogenes		0	78	2	G	Haemophilus		0	12	12	-	Ruminococcus albus 7 = DSM 20455		0	9	0	S	Desulfosporosinus meridiei		0	1	0	S	Mycoplasma mobile		0	46
0	53	25	S	Aliivibrio fischeri		0	2	2	-	Haemophilus influenzae KR494		0	168	168	-	Actinobacillus succinogenes 130Z		0	236	236	-	Actinobacillus succinogenes 130Z		0	57	25	S	Haemophilus influenzae		0	31	0	G	Ethanoligenens		0	9	9	-	Desulfosporosinus meridiei DSM 13257		0	1	1	-	Mycoplasma mobile 163K		0	46
0	19	19	-	Vibrio fischeri MJ11		0	1	1	-	Haemophilus influenzae R2846		0	106	51	S	Actinobacillus pleuropneumoniae		0	79	0	S	Actinobacillus suis		0	16	16	-	Haemophilus influenzae 10810		0	31	0	S	Ethanoligenens harbinense		0	76	0	G	Desulfotomaculum		0	62	2	G	Ureaplasma		0	4
0	9	9	-	Vibrio fischeri ES114		0	1	1	-	Haemophilus influenzae R2866		0	36	0	-	Actinobacillus pleuropneumoniae serovar 5		0	79	79	-	Actinobacillus suis H91-0380		0	5	5	-	Haemophilus influenzae PittEE		0	31	31	-	Ethanoligenens harbinense YUAN-3		0	37	0	S	Desulfotomaculum gibsoniae		0	40	0	S	Ureaplasma parvum		0.01	298
0	40	0	S	Aliivibrio salmonicida		0	50	0	S	[Haemophilus] parasuis		0	36	36	-	Actinobacillus pleuropneumoniae serovar 5b str. L20		0	249	0	G	Aggregatibacter		0	3	3	-	Haemophilus influenzae 86-028NP		0	20	0	G	Mageeibacillus		0	37	37	-	Desulfotomaculum gibsoniae DSM 7213		0	40	18	-	Ureaplasma parvum serovar 3		0	158
0	40	40	-	Aliivibrio salmonicida LFI1238		0	50	50	-	Haemophilus parasuis SH0165		0	19	0	-	Actinobacillus pleuropneumoniae serovar 7		0	164	116	S	Aggregatibacter actinomycetemcomitans		0	2	2	-	Haemophilus influenzae R2846		0	20	0	S	Mageeibacillus indolicus		0	32	0	S	Desulfotomaculum kuznetsovii		0	22	22	-	Ureaplasma parvum serovar 3 str. ATCC 27815		0	52
0	37	0	G	Photobacterium		0	26	0	S	[Haemophilus] ducreyi		0	19	19	-	Actinobacillus pleuropneumoniae serovar 7 str. AP76		0	29	29	-	Aggregatibacter actinomycetemcomitans D7S-1		0	2	2	-	Haemophilus influenzae F3031		0	20	20	-	Mageeibacillus indolicus UPII9-5		0	32	32	-	Desulfotomaculum kuznetsovii DSM 6115		0	20	0	S	Ureaplasma urealyticum		0	49
0	37	0	S	Photobacterium profundum		0	26	26	-	Haemophilus ducreyi 35000HP		0	58	0	S	Actinobacillus suis		0	19	19	-	Aggregatibacter actinomycetemcomitans ANH9381		0	2	2	-	Haemophilus influenzae F3047		0	11	1	G	Ruminiclostridium		0	4	0	S	Desulfotomaculum reducens		0	20	0	-	Ureaplasma urealyticum serovar 10		0	30
0	37	37	-	Photobacterium profundum SS9		0	6	0	S	Haemophilus parainfluenzae		0	58	58	-	Actinobacillus suis H91-0380		0	85	0	S	Aggregatibacter aphrophilus		0	1	1	-	Haemophilus influenzae Rd KW20		0	7	0	S	[Clostridium] stercorarium		0	4	4	-	Desulfotomaculum reducens MI-1		0	20	20	-	Ureaplasma urealyticum serovar 10 str. ATCC 33699		0	27
0	1037	0	O	Pasteurellales		0	6	6	-	Haemophilus parainfluenzae T3T1		0	329	3	G	Haemophilus		0	85	85	-	Aggregatibacter aphrophilus NJ8700		0	1	1	-	Haemophilus influenzae KR494		0	7	0	-	[Clostridium] stercorarium subsp. stercorarium		0	2	0	S	Desulfotomaculum acetoxidans		0	179	0	O	Acholeplasmatales		0	93
0	1037	34	F	Pasteurellaceae		0	73	0	G	Gallibacterium		0	154	81	S	Haemophilus influenzae		0	214	0	G	Histophilus		0	8	0	S	Haemophilus parainfluenzae		0	7	7	-	[Clostridium] stercorarium subsp. stercorarium DSM 8532		0	2	2	-	Desulfotomaculum acetoxidans DSM 771		0	179	0	F	Acholeplasmataceae		0	26
0	342	1	G	Actinobacillus		0	73	0	S	Gallibacterium anatis		0	26	26	-	Haemophilus influenzae 86-028NP		0	214	91	S	Histophilus somni		0	8	8	-	Haemophilus parainfluenzae T3T1		0	2	0	S	Ruminiclostridium thermocellum		0	1	0	S	Desulfotomaculum nigrificans		0	163	6	G	Candidatus Phytoplasma		0	19
0	215	0	S	Actinobacillus suis		0	73	73	-	Gallibacterium anatis UMN179		0	15	15	-	Haemophilus influenzae PittEE		0	116	116	-	Haemophilus somnus 2336		0	7	0	S	[Haemophilus] ducreyi		0	1	1	-	Ruminiclostridium thermocellum ATCC 27405		0	1	1	-	Desulfotomaculum nigrificans CO-1-SRB		0	130	0	-	16SrX (Apple proliferation group)		0	36
0	215	215	-	Actinobacillus suis H91-0380		0	70	0	G	Histophilus		0	15	15	-	Haemophilus influenzae 10810		0	7	7	-	Haemophilus somnus 129PT		0	7	7	-	Haemophilus ducreyi 35000HP		0	1	1	-	Ruminiclostridium thermocellum DSM 1313		0	19	0	G	Thermincola		0	130	130	S	Candidatus Phytoplasma mali		0	36
0	94	0	S	Actinobacillus succinogenes		0	70	23	S	Histophilus somni		0	5	5	-	Haemophilus influenzae R2846		0	186	0	G	Mannheimia		0	4	0	S	[Haemophilus] parasuis		0	1	0	S	[Clostridium] cellulolyticum		0	19	0	S	Thermincola potens		0	25	1	-	Candidatus Phytoplasma asteris		0	106
0	94	94	-	Actinobacillus succinogenes 130Z		0	44	44	-	Haemophilus somnus 2336		0	5	5	-	Haemophilus influenzae R2866		0	186	152	S	Mannheimia haemolytica		0	4	4	-	Haemophilus parasuis SH0165		0	1	1	-	[Clostridium] cellulolyticum H10		0	19	19	-	Thermincola potens JR		0	24	0	S	Aster yellows witches'-broom phytoplasma		0	36
0	32	20	S	Actinobacillus pleuropneumoniae		0	3	3	-	Haemophilus somnus 129PT		0	5	5	-	Haemophilus influenzae KR494		0	13	13	-	Mannheimia haemolytica USDA-ARS-USMARC-185		0	36	0	G	Gallibacterium		0	531	11	F	Peptococcaceae		0	17	0	G	Candidatus Desulforudis		0	24	24	-	Aster yellows witches'-broom phytoplasma AYWB		0	36
0	11	0	-	Actinobacillus pleuropneumoniae serovar 5		0	64	0	G	Actinobacillus		0	1	1	-	Haemophilus influenzae Rd KW20		0	9	9	-	Mannheimia haemolytica USDA-ARS-USMARC-183		0	36	0	S	Gallibacterium anatis		0	328	3	G	Desulfosporosinus		0	17	0	S	Candidatus Desulforudis audaxviator		0	2	0	-	16SrXII (Stolbur group)		0	36
0	11	11	-	Actinobacillus pleuropneumoniae serovar 5b str. L20		0	28	18	S	Actinobacillus pleuropneumoniae		0	1	1	-	Haemophilus influenzae F3047		0	7	7	-	Mannheimia haemolytica D171		0	36	36	-	Gallibacterium anatis UMN179		0	298	0	S	Desulfosporosinus acidiphilus		0	17	17	-	Candidatus Desulforudis audaxviator MP104C		0	2	2	S	Candidatus Phytoplasma australiense		0	36
0	1	0	-	Actinobacillus pleuropneumoniae serovar 7		0	9	0	-	Actinobacillus pleuropneumoniae serovar 5		0	82	0	S	[Haemophilus] ducreyi		0	4	4	-	Mannheimia haemolytica D174		0	33	0	G	Mannheimia		0	298	298	-	Desulfosporosinus acidiphilus SJ4		0	11	11	G	Dehalobacter		0	16	5	G	Acholeplasma		0	31
0	1	1	-	Actinobacillus pleuropneumoniae serovar 7 str. AP76		0	9	9	-	Actinobacillus pleuropneumoniae serovar 5b str. L20		0	82	82	-	Haemophilus ducreyi 35000HP		0	1	1	-	Mannheimia haemolytica M42548		0	33	18	S	Mannheimia haemolytica		0	19	0	S	Desulfosporosinus orientis		0	10	0	G	Pelotomaculum		0	7	0	S	Acholeplasma palmae		0	31
0	196	2	G	Haemophilus		0	1	0	-	Actinobacillus pleuropneumoniae serovar 7		0	80	0	S	Haemophilus parainfluenzae		0	168	0	G	Pasteurella		0	6	6	-	Mannheimia haemolytica USDA-ARS-USMARC-183		0	19	19	-	Desulfosporosinus orientis DSM 765		0	10	0	S	Pelotomaculum thermopropionicum		0	7	7	-	Acholeplasma palmae J233		0	31
0	130	77	S	Haemophilus influenzae		0	1	1	-	Actinobacillus pleuropneumoniae serovar 7 str. AP76		0	80	80	-	Haemophilus parainfluenzae T3T1		0	168	118	S	Pasteurella multocida		0	6	6	-	Mannheimia haemolytica D174		0	8	0	S	Desulfosporosinus meridiei		0	10	10	-	Pelotomaculum thermopropionicum SI		0	3	0	S	Acholeplasma laidlawii		0	31
0	15	15	-	Haemophilus influenzae 10810		0	27	0	S	Actinobacillus suis		0	10	0	S	[Haemophilus] parasuis		0	48	5	-	Pasteurella multocida subsp. multocida		0	2	2	-	Mannheimia haemolytica USDA-ARS-USMARC-185		0	8	8	-	Desulfosporosinus meridiei DSM 13257		0	7	1	G	Desulfitobacterium		0	3	3	-	Acholeplasma laidlawii PG-8A		0	30
0	10	10	-	Haemophilus influenzae PittEE		0	27	27	-	Actinobacillus suis H91-0380		0	10	10	-	Haemophilus parasuis SH0165		0	39	39	-	Pasteurella multocida subsp. multocida str. Pm70		0	1	1	-	Mannheimia haemolytica D171		0	95	2	G	Desulfotomaculum		0	4	2	S	Desulfitobacterium hafniense		0	1	1	S	Acholeplasma brassicae		0	30
0	7	7	-	Haemophilus influenzae Rd KW20		0	9	0	S	Actinobacillus succinogenes		0	198	0	G	Aggregatibacter		0	3	3	-	Pasteurella multocida subsp. multocida str. HN06		0	30	0	G	Aggregatibacter		0	55	0	S	Desulfotomaculum kuznetsovii		0	1	1	-	Desulfitobacterium hafniense Y51		0	72	0	O	Entomoplasmatales		0	30
0	6	6	-	Haemophilus influenzae F3047		0	9	9	-	Actinobacillus succinogenes 130Z		0	110	42	S	Aggregatibacter actinomycetemcomitans		0	1	1	-	Pasteurella multocida subsp. multocida str. 3480		0	19	3	S	Aggregatibacter actinomycetemcomitans		0	55	55	-	Desulfotomaculum kuznetsovii DSM 6115		0	1	1	-	Desulfitobacterium hafniense DCB-2		0	72	0	F	Spiroplasmataceae		0	86
0	5	5	-	Haemophilus influenzae R2846		0	52	0	G	Aggregatibacter		0	41	41	-	Aggregatibacter actinomycetemcomitans D7S-1		0	2	2	-	Pasteurella multocida 36950		0	13	13	-	Aggregatibacter actinomycetemcomitans ANH9381		0	20	0	S	Desulfotomaculum gibsoniae		0	2	0	S	Desulfitobacterium dehalogenans		0	72	10	G	Spiroplasma		0	86
0	3	3	-	Haemophilus influenzae F3031		0	33	0	S	Aggregatibacter aphrophilus		0	27	27	-	Aggregatibacter actinomycetemcomitans ANH9381		0	144	0	G	Gallibacterium		0	3	3	-	Aggregatibacter actinomycetemcomitans D7S-1		0	20	20	-	Desulfotomaculum gibsoniae DSM 7213		0	2	2	-	Desulfitobacterium dehalogenans ATCC 51507		0	37	0	S	Spiroplasma diminutum		0	86
0	3	3	-	Haemophilus influenzae KR494		0	33	33	-	Aggregatibacter aphrophilus NJ8700		0	88	0	S	Aggregatibacter aphrophilus		0	144	0	S	Gallibacterium anatis		0	11	0	S	Aggregatibacter aphrophilus		0	6	0	S	Desulfotomaculum ruminis		0	1	0	G	Syntrophobotulus		0	37	37	-	Spiroplasma diminutum CUAS-1		0	59
0	2	2	-	Haemophilus influenzae R2866		0	19	10	S	Aggregatibacter actinomycetemcomitans		0	88	88	-	Aggregatibacter aphrophilus NJ8700		0	144	144	-	Gallibacterium anatis UMN179		0	11	11	-	Aggregatibacter aphrophilus NJ8700		0	6	6	-	Desulfotomaculum ruminis DSM 2154		0	1	0	S	Syntrophobotulus glycolicus		0	12	0	S	Spiroplasma apis		0	59
0	2	2	-	Haemophilus influenzae 86-028NP		0	7	7	-	Aggregatibacter actinomycetemcomitans D7S-1		0	162	0	G	Histophilus		0	144	0	G	Basfia		0	15	0	G	Bibersteinia		0	5	0	S	Desulfotomaculum nigrificans		0	1	1	-	Syntrophobotulus glycolicus DSM 8271		0	12	12	-	Spiroplasma apis B31		0	56
0	26	0	S	[Haemophilus] ducreyi		0	2	2	-	Aggregatibacter actinomycetemcomitans ANH9381		0	162	21	S	Histophilus somni		0	144	0	S	[Mannheimia] succiniciproducens		0	15	0	S	Bibersteinia trehalosi		0	5	5	-	Desulfotomaculum nigrificans CO-1-SRB		0	140	0	F	Heliobacteriaceae		0	9	0	S	Spiroplasma taiwanense		0	34
0	26	26	-	Haemophilus ducreyi 35000HP		0	36	0	G	Mannheimia		0	130	130	-	Haemophilus somnus 2336		0	144	144	-	Mannheimia succiniciproducens MBEL55E		0	15	15	-	Bibersteinia trehalosi USDA-ARS-USMARC-192		0	4	0	S	Desulfotomaculum reducens		0	140	0	G	Heliobacterium		0	9	9	-	Spiroplasma taiwanense CT-1		0	32
0	24	0	S	[Haemophilus] parasuis		0	36	17	S	Mannheimia haemolytica		0	11	11	-	Haemophilus somnus 129PT		0	87	0	G	Bibersteinia		0	14	0	G	Pasteurella		0	4	4	-	Desulfotomaculum reducens MI-1		0	140	0	S	Heliobacterium modesticaldum		0	2	0	S	Spiroplasma chrysopicola		0	32
0	24	24	-	Haemophilus parasuis SH0165		0	8	8	-	Mannheimia haemolytica USDA-ARS-USMARC-185		0	158	0	G	Gallibacterium		0	87	0	S	Bibersteinia trehalosi		0	14	12	S	Pasteurella multocida		0	3	0	S	Desulfotomaculum acetoxidans		0	140	140	-	Heliobacterium modesticaldum Ice1		0	2	2	-	Spiroplasma chrysopicola DF-1		0	32
0	14	0	S	Haemophilus parainfluenzae		0	5	5	-	Mannheimia haemolytica D171		0	158	0	S	Gallibacterium anatis		0	87	87	-	Bibersteinia trehalosi USDA-ARS-USMARC-192		0	2	1	-	Pasteurella multocida subsp. multocida		0	3	3	-	Desulfotomaculum acetoxidans DSM 771		0	96	0	-	Clostridiales incertae sedis		0	2	0	S	Spiroplasma syrphidicola		0	28
0	14	14	-	Haemophilus parainfluenzae T3T1		0	5	5	-	Mannheimia haemolytica D174		0	158	158	-	Gallibacterium anatis UMN179		0.01	2645	0	O	Vibrionales		0	1	1	-	Pasteurella multocida subsp. multocida str. Pm70		0	23	0	G	Thermincola		0	96	0	F	Clostridiales Family XVII. Incertae Sedis		0	2	2	-	Spiroplasma syrphidicola EA-1		0	107
0	136	8	G	Aggregatibacter		0	1	1	-	Mannheimia haemolytica USDA-ARS-USMARC-183		0	134	0	G	Mannheimia		0.01	2645	92	F	Vibrionaceae		0	3	0	G	Basfia		0	23	0	S	Thermincola potens		0	96	0	G	Thermaerobacter		0.05	14117	39	P	Actinobacteria		0	107
0	75	41	S	Aggregatibacter actinomycetemcomitans		0	22	0	G	Pasteurella		0	134	90	S	Mannheimia haemolytica		0.01	1917	414	G	Vibrio		0	3	0	S	[Mannheimia] succiniciproducens		0	23	23	-	Thermincola potens JR		0	96	0	S	Thermaerobacter marianensis		0.04	10280	0	C	Coriobacteriia		0	107
0	27	27	-	Aggregatibacter actinomycetemcomitans ANH9381		0	22	10	S	Pasteurella multocida		0	12	12	-	Mannheimia haemolytica USDA-ARS-USMARC-183		0	289	210	S	Vibrio cholerae		0	3	3	-	Mannheimia succiniciproducens MBEL55E		0	23	0	G	Candidatus Desulforudis		0	96	96	-	Thermaerobacter marianensis DSM 12885		0.04	10230	17	O	Coriobacteriales		0	16
0	7	7	-	Aggregatibacter actinomycetemcomitans D7S-1		0	10	0	-	Pasteurella multocida subsp. multocida		0	11	11	-	Mannheimia haemolytica D174		0	46	46	-	Vibrio cholerae LMA3984-4		0	223	0	O	Legionellales		0	23	0	S	Candidatus Desulforudis audaxviator		0	71	0	F	Symbiobacteriaceae		0.04	10213	1	F	Atopobiaceae		0	12
0	53	0	S	Aggregatibacter aphrophilus		0	6	6	-	Pasteurella multocida subsp. multocida str. Pm70		0	10	10	-	Mannheimia haemolytica USDA-ARS-USMARC-185		0	30	28	-	Vibrio cholerae O1		0	165	0	F	Legionellaceae		0	23	23	-	Candidatus Desulforudis audaxviator MP104C		0	71	0	G	Symbiobacterium		0.04	10212	0	G	Atopobium		0	8
0	53	53	-	Aggregatibacter aphrophilus NJ8700		0	4	4	-	Pasteurella multocida subsp. multocida str. HN06		0	6	6	-	Mannheimia haemolytica D171		0	2	0	-	Vibrio cholerae O1 biovar El Tor		0	165	1	G	Legionella		0	16	2	G	Desulfitobacterium		0	71	0	S	Symbiobacterium thermophilum		0.04	10212	0	S	Atopobium parvulum		0	8
0	120	0	G	Mannheimia		0	2	2	-	Pasteurella multocida 36950		0	3	3	-	Mannheimia haemolytica M42548		0	2	2	-	Vibrio cholerae O1 biovar El Tor str. N16961		0	129	128	S	Legionella pneumophila		0	8	0	S	Desulfitobacterium hafniense		0	71	71	-	Symbiobacterium thermophilum IAM 14863		0.04	10212	10212	-	Atopobium parvulum DSM 20469		0	3
0	120	43	S	Mannheimia haemolytica		0	10	0	G	Bibersteinia		0	2	2	-	Mannheimia haemolytica D153		0	2	2	-	Vibrio cholerae O395		0	1	1	-	Legionella pneumophila str. Lens		0	5	5	-	Desulfitobacterium hafniense Y51		0	51	0	F	Peptostreptococcaceae		0	50	0	O	Eggerthellales		0	2
0	48	48	-	Mannheimia haemolytica USDA-ARS-USMARC-185		0	10	0	S	Bibersteinia trehalosi		0	99	0	G	Bibersteinia		0	1	1	-	Vibrio cholerae M66-2		0	35	0	S	Legionella longbeachae		0	3	3	-	Desulfitobacterium hafniense DCB-2		0	45	0	G	Peptoclostridium		0	50	1	F	Eggerthellaceae		0	2
0	11	11	-	Mannheimia haemolytica D171		0	10	10	-	Bibersteinia trehalosi USDA-ARS-USMARC-192		0	99	0	S	Bibersteinia trehalosi		0	276	0	S	Vibrio anguillarum		0	35	35	-	Legionella longbeachae NSW150		0	6	0	S	Desulfitobacterium dichloroeliminans		0	39	8	S	Peptoclostridium difficile		0	42	0	G	Eggerthella		0	1
0	8	8	-	Mannheimia haemolytica USDA-ARS-USMARC-183		0	8	0	G	Basfia		0	99	99	-	Bibersteinia trehalosi USDA-ARS-USMARC-192		0	276	270	-	Listonella anguillarum serovar O1		0	58	0	F	Coxiellaceae		0	6	6	-	Desulfitobacterium dichloroeliminans LMG P-21439		0	16	16	-	Peptoclostridium difficile 630		0	42	0	S	Eggerthella lenta		0	3
0	7	7	-	Mannheimia haemolytica D174		0	8	0	S	[Mannheimia] succiniciproducens		0	76	0	G	Pasteurella		0	6	6	-	Listonella anguillarum M3		0	58	0	G	Coxiella		0	15	0	G	Pelotomaculum		0	12	12	-	Peptoclostridium difficile M68		0	42	42	-	Eggerthella lenta DSM 2243		0	4
0	3	3	-	Mannheimia haemolytica M42548		0	8	8	-	Mannheimia succiniciproducens MBEL55E		0	76	46	S	Pasteurella multocida		0	207	10	-	Vibrio harveyi group		0	58	49	S	Coxiella burnetii		0	15	0	S	Pelotomaculum thermopropionicum		0	3	3	-	Peptoclostridium difficile M120		0	4	0	G	Slackia		0	2
0	80	0	G	Histophilus		0	539	0	O	Vibrionales		0	26	19	-	Pasteurella multocida subsp. multocida		0	107	74	S	Vibrio parahaemolyticus		0	7	7	-	Coxiella burnetii CbuK_Q154		0	15	15	-	Pelotomaculum thermopropionicum SI		0	6	6	S	[Clostridium] sticklandii		0	4	0	S	Slackia heliotrinireducens		0	1
0	80	8	S	Histophilus somni		0	539	2	F	Vibrionaceae		0	6	6	-	Pasteurella multocida subsp. multocida str. HN06		0	23	23	-	Vibrio parahaemolyticus RIMD 2210633		0	2	2	-	Coxiella burnetii Dugway 5J108-111		0	13	11	G	Dehalobacter		0	6	0	G	Filifactor		0	4	4	-	Slackia heliotrinireducens DSM 20476		0	1
0	65	65	-	Haemophilus somnus 2336		0	496	9	G	Vibrio		0	1	1	-	Pasteurella multocida subsp. multocida str. 3480		0	4	0	-	Vibrio parahaemolyticus O1:K33		0	203	0	O	Cellvibrionales		0	2	2	S	Dehalobacter sp. CF		0	6	0	S	Filifactor alocis		0	2	0	G	Gordonibacter		0	1
0	7	7	-	Haemophilus somnus 129PT		0	109	84	S	Vibrio vulnificus		0	4	4	-	Pasteurella multocida 36950		0	4	4	-	Vibrio parahaemolyticus O1:K33 str. CDC_K4557		0	203	0	F	Cellvibrionaceae		0	7	0	G	Syntrophobotulus		0	6	6	-	Filifactor alocis ATCC 35896		0	2	0	S	Gordonibacter pamelaeae		0	1
0	49	0	G	Gallibacterium		0	17	17	-	Vibrio vulnificus CMCP6		0	74	0	G	Basfia		0	3	3	-	Vibrio parahaemolyticus BB22OP		0	136	0	G	Simiduia		0	7	0	S	Syntrophobotulus glycolicus		0	42	1	F	Lachnospiraceae		0	2	2	-	Gordonibacter pamelaeae 7-10-1-b		0.06	2170
0	49	0	S	Gallibacterium anatis		0	8	8	-	Vibrio vulnificus MO6-24/O		0	74	0	S	[Mannheimia] succiniciproducens		0	3	0	-	Vibrio parahaemolyticus O1:Kuk		0	136	0	S	Simiduia agarivorans		0	7	7	-	Syntrophobotulus glycolicus DSM 8271		0	20	0	G	Lachnoclostridium		0	1	0	G	Adlercreutzia		0.06	2100
0	49	49	-	Gallibacterium anatis UMN179		0	101	95	S	Vibrio cholerae		0	74	74	-	Mannheimia succiniciproducens MBEL55E		0	3	3	-	Vibrio parahaemolyticus O1:Kuk str. FDA_R31		0	136	136	-	Simiduia agarivorans SA1 = DSM 21679		0	247	0	F	Heliobacteriaceae		0	10	0	S	Lachnoclostridium phytofermentans		0	1	0	S	Adlercreutzia equolifaciens		0.01	428
0	36	0	G	Basfia		0	3	3	-	Vibrio cholerae LMA3984-4		0	1131	0	O	Cellvibrionales		0	50	0	S	Vibrio campbellii		0	27	0	G	Cellvibrio		0	247	0	G	Heliobacterium		0	10	10	-	Lachnoclostridium phytofermentans ISDg		0	1	1	-	Adlercreutzia equolifaciens DSM 19450		0.01	428
0	36	0	S	[Mannheimia] succiniciproducens		0	2	2	-	Vibrio cholerae O395		0	1131	45	F	Cellvibrionaceae		0	50	50	-	Vibrio campbellii ATCC BAA-1116		0	27	0	S	Cellvibrio japonicus		0	247	0	S	Heliobacterium modesticaldum		0	10	0	S	[Clostridium] saccharolyticum		0.01	3760	72	C	Actinobacteria		0.01	284
0	36	36	-	Mannheimia succiniciproducens MBEL55E		0	1	1	-	Vibrio cholerae O1		0	425	0	G	Cellvibrio		0	40	0	S	Vibrio alginolyticus		0	27	27	-	Cellvibrio japonicus Ueda107		0	247	247	-	Heliobacterium modesticaldum Ice1		0	10	10	-	[Clostridium] saccharolyticum WM1		0.01	1870	0	-	Actinobacteria incertae sedis		0	109
0	35	0	G	Pasteurella		0	82	0	-	Vibrio harveyi group		0	425	0	S	Cellvibrio japonicus		0	40	40	-	Vibrio alginolyticus NBRC 15630 = ATCC 17749		0	22	0	G	Saccharophagus		0	137	0	-	Clostridiales incertae sedis		0	12	0	G	Butyrivibrio		0.01	1870	0	G	Thermobispora		0	60
0	35	23	S	Pasteurella multocida		0	43	14	S	Vibrio parahaemolyticus		0	425	425	-	Cellvibrio japonicus Ueda107		0	206	0	S	Vibrio furnissii		0	22	0	S	Saccharophagus degradans		0	137	0	F	Clostridiales Family XVII. Incertae Sedis		0	12	0	S	Butyrivibrio proteoclasticus		0.01	1870	0	S	Thermobispora bispora		0	48
0	11	4	-	Pasteurella multocida subsp. multocida		0	22	22	-	Vibrio parahaemolyticus BB22OP		0	355	0	G	Simiduia		0	206	206	-	Vibrio furnissii NCTC 11218		0	22	22	-	Saccharophagus degradans 2-40		0	137	0	G	Thermaerobacter		0	12	12	-	Butyrivibrio proteoclasticus B316		0.01	1870	1870	-	Thermobispora bispora DSM 43833		0	91
0	4	4	-	Pasteurella multocida subsp. multocida str. HN06		0	5	5	-	Vibrio parahaemolyticus RIMD 2210633		0	355	0	S	Simiduia agarivorans		0	165	92	S	Vibrio vulnificus		0	18	0	G	Teredinibacter		0	137	0	S	Thermaerobacter marianensis		0	4	0	G	Roseburia		0	553	1	O	Propionibacteriales		0	91
0	3	3	-	Pasteurella multocida subsp. multocida str. Pm70		0	1	0	-	Vibrio parahaemolyticus O1:K33		0	355	355	-	Simiduia agarivorans SA1 = DSM 21679		0	40	40	-	Vibrio vulnificus YJ016		0	18	0	S	Teredinibacter turnerae		0	137	137	-	Thermaerobacter marianensis DSM 12885		0	4	0	S	Roseburia hominis		0	536	0	F	Propionibacteriaceae		0	31
0	1	1	-	Pasteurella multocida 36950		0	1	1	-	Vibrio parahaemolyticus O1:K33 str. CDC_K4557		0	276	0	G	Teredinibacter		0	23	23	-	Vibrio vulnificus CMCP6		0	18	18	-	Teredinibacter turnerae T7901		0	127	0	F	Symbiobacteriaceae		0	4	4	-	Roseburia hominis A2-183		0	519	2	G	Propionibacterium		0	10
0	9	0	G	Bibersteinia		0	1	0	-	Vibrio parahaemolyticus O1:Kuk		0	276	0	S	Teredinibacter turnerae		0	10	10	-	Vibrio vulnificus MO6-24/O		0	132	0	-	unclassified Gammaproteobacteria		0	127	0	G	Symbiobacterium		0	3	0	G	Cellulosilyticum		0	358	291	S	Propionibacterium acnes		0	6
0	9	0	S	Bibersteinia trehalosi		0	1	1	-	Vibrio parahaemolyticus O1:Kuk str. FDA_R31		0	276	276	-	Teredinibacter turnerae T7901		0	124	124	S	Vibrio nigripulchritudo		0	113	0	-	Candidatus Baumannia		0	127	0	S	Symbiobacterium thermophilum		0	3	0	S	Cellulosilyticum lentocellum		0	57	57	-	Propionibacterium acnes ATCC 11828		0	29
0	9	9	-	Bibersteinia trehalosi USDA-ARS-USMARC-192		0	31	0	S	Vibrio campbellii		0	30	0	G	Saccharophagus		0	113	113	S	Vibrio sp. EJY3		0	113	0	S	Candidatus Baumannia cicadellinicola		0	127	127	-	Symbiobacterium thermophilum IAM 14863		0	3	3	-	Clostridium lentocellum DSM 5427		0	4	4	-	Propionibacterium acnes 266		0	29
0	398	0	O	Cellvibrionales		0	31	31	-	Vibrio campbellii ATCC BAA-1116		0	30	0	S	Saccharophagus degradans		0	81	0	S	Vibrio tasmaniensis		0	113	113	-	Baumannia cicadellinicola str. Hc (Homalodisca coagulata)		0	43	0	F	Lachnospiraceae		0	2	0	G	Agathobacter		0	4	4	-	Propionibacterium acnes HL096PA1		0.01	179
0	398	1	F	Cellvibrionaceae		0	8	0	S	Vibrio alginolyticus		0	30	30	-	Saccharophagus degradans 2-40		0	81	81	-	Vibrio tasmaniensis LGP32		0	13	0	-	sulfur-oxidizing symbionts		0	22	0	G	Lachnoclostridium		0	2	0	S	Agathobacter rectalis		0	1	1	-	Propionibacterium acnes C1		0	75
0	196	0	G	Simiduia		0	8	8	-	Vibrio alginolyticus NBRC 15630 = ATCC 17749		0	776	0	O	Thiotrichales		0	42	42	S	Vibrio antiquarius		0	8	0	G	Candidatus Ruthia		0	13	0	S	[Clostridium] saccharolyticum		0	2	2	-	Agathobacter rectalis ATCC 33656		0	1	1	-	Propionibacterium acnes subsp. acnes		0	51
0	196	0	S	Simiduia agarivorans		0	77	77	S	Vibrio nigripulchritudo		0	540	5	F	Piscirickettsiaceae		0	424	2	G	Aliivibrio		0	8	0	S	Candidatus Ruthia magnifica		0	13	13	-	[Clostridium] saccharolyticum WM1		0	12	0	F	Syntrophomonadaceae		0	142	0	S	Propionibacterium acidipropionici		0	46
0	196	196	-	Simiduia agarivorans SA1 = DSM 21679		0	50	0	S	Vibrio anguillarum		0	335	0	G	Methylophaga		0	278	0	S	Aliivibrio salmonicida		0	8	8	-	Candidatus Ruthia magnifica str. Cm (Calyptogena magnifica)		0	9	0	S	Lachnoclostridium phytofermentans		0	8	0	G	Syntrophothermus		0	142	142	-	Propionibacterium acidipropionici ATCC 4875		0	5
0	129	0	G	Cellvibrio		0	50	48	-	Listonella anguillarum serovar O1		0	335	335	S	Methylophaga frappieri		0	278	278	-	Aliivibrio salmonicida LFI1238		0	5	0	S	Calyptogena okutanii thioautotrophic gill symbiont		0	9	9	-	Lachnoclostridium phytofermentans ISDg		0	8	0	S	Syntrophothermus lipocalidus		0	10	0	S	Propionibacterium freudenreichii		0	1
0	129	0	S	Cellvibrio japonicus		0	2	2	-	Listonella anguillarum M3		0	80	76	G	Cycloclasticus		0	144	50	S	Aliivibrio fischeri		0	5	5	-	Candidatus Vesicomyosocius okutanii HA		0	10	0	G	Butyrivibrio		0	8	8	-	Syntrophothermus lipocalidus DSM 12680		0	10	0	-	Propionibacterium freudenreichii subsp. shermanii		0	145
0	129	129	-	Cellvibrio japonicus Ueda107		0	24	0	S	Vibrio furnissii		0	4	4	S	Cycloclasticus sp. P1		0	62	62	-	Vibrio fischeri MJ11		0	6	0	-	unclassified Gammaproteobacteria (miscellaneous)		0	10	0	S	Butyrivibrio proteoclasticus		0	4	0	G	Syntrophomonas		0	10	10	-	Propionibacterium freudenreichii subsp. shermanii CIRM-BIA1		0	113
0	55	0	G	Teredinibacter		0	24	24	-	Vibrio furnissii NCTC 11218		0	65	0	G	Thioalkalimicrobium		0	32	32	-	Vibrio fischeri ES114		0	6	6	S	gamma proteobacterium HdN1		0	10	10	-	Butyrivibrio proteoclasticus B316		0	4	0	S	Syntrophomonas wolfei		0	5	0	S	Propionibacterium avidum		0	66
0	55	0	S	Teredinibacter turnerae		0	20	20	S	Vibrio antiquarius		0	65	0	S	Thioalkalimicrobium cyclicum		0	212	0	G	Photobacterium		0	65	0	O	Thiotrichales		0	6	0	G	Roseburia		0	4	0	-	Syntrophomonas wolfei subsp. wolfei		0	5	5	-	Propionibacterium avidum 44067		0	33
0	55	55	-	Teredinibacter turnerae T7901		0	13	13	S	Vibrio sp. EJY3		0	65	65	-	Thioalkalimicrobium cyclicum ALM1		0	212	0	S	Photobacterium profundum		0	37	1	F	Piscirickettsiaceae		0	6	0	S	Roseburia hominis		0	4	4	-	Syntrophomonas wolfei subsp. wolfei str. Goettingen G311		0	2	0	S	Propionibacterium propionicum		0	17
0	17	0	G	Saccharophagus		0	11	0	S	Vibrio tasmaniensis		0	55	0	G	Thiomicrospira		0	212	212	-	Photobacterium profundum SS9		0	17	0	G	Methylophaga		0	6	6	-	Roseburia hominis A2-183		0	7	0	F	Oscillospiraceae		0	2	2	-	Propionibacterium propionicum F0230a		0	17
0	17	0	S	Saccharophagus degradans		0	11	11	-	Vibrio tasmaniensis LGP32		0	55	0	S	Thiomicrospira crunogena		0.01	2013	0	O	Thiotrichales		0	17	17	S	Methylophaga frappieri		0	3	0	G	Cellulosilyticum		0	7	0	G	Oscillibacter		0	17	0	G	Microlunatus		0	8
0	17	17	-	Saccharophagus degradans 2-40		0	33	2	G	Aliivibrio		0	55	55	-	Thiomicrospira crunogena XCL-2		0	1103	7	F	Piscirickettsiaceae		0	10	0	G	Thiomicrospira		0	3	0	S	Cellulosilyticum lentocellum		0	7	0	S	Oscillibacter valericigenes		0	17	0	S	Microlunatus phosphovorus		0	7
0	271	0	O	Methylococcales		0	23	2	S	Aliivibrio fischeri		0	236	0	F	Francisellaceae		0	742	0	G	Methylophaga		0	10	0	S	Thiomicrospira crunogena		0	3	3	-	Clostridium lentocellum DSM 5427		0	7	7	-	Oscillibacter valericigenes Sjm18-20		0	17	17	-	Microlunatus phosphovorus NM-1		0	1
0	271	1	F	Methylococcaceae		0	16	16	-	Vibrio fischeri ES114		0	236	24	G	Francisella		0	742	742	S	Methylophaga frappieri		0	10	10	-	Thiomicrospira crunogena XCL-2		0	2	0	G	Agathobacter		0	3	0	-	unclassified Clostridiales		0	16	0	F	Nocardioidaceae		0	35
0	146	0	G	Methylococcus		0	5	5	-	Vibrio fischeri MJ11		0	186	174	S	Francisella tularensis		0	151	84	G	Cycloclasticus		0	5	0	G	Thioalkalimicrobium		0	2	0	S	Agathobacter rectalis		0	3	0	G	Gottschalkia		0	9	0	G	Nocardioides		0	35
0	146	0	S	Methylococcus capsulatus		0	8	0	S	Aliivibrio salmonicida		0	9	0	-	Francisella tularensis subsp. novicida		0	40	40	S	Cycloclasticus sp. P1		0	5	0	S	Thioalkalimicrobium cyclicum		0	2	2	-	Agathobacter rectalis ATCC 33656		0	3	0	S	Gottschalkia acidurici		0	9	9	S	Nocardioides sp. JS614		0	12
0	146	146	-	Methylococcus capsulatus str. Bath		0	8	8	-	Aliivibrio salmonicida LFI1238		0	6	6	-	Francisella cf. tularensis subsp. novicida 3523		0	27	0	S	Cycloclasticus zancles		0	5	5	-	Thioalkalimicrobium cyclicum ALM1		0	36	0	F	Peptostreptococcaceae		0	3	3	-	[Clostridium] acidurici 9a		0	7	0	G	Kribbella		0	12
0	68	0	G	Methylomonas		0	8	0	G	Photobacterium		0	3	3	-	Francisella tularensis subsp. novicida U112		0	27	27	-	Cycloclasticus zancles 78-ME		0	4	3	G	Cycloclasticus		0	29	0	G	Peptoclostridium		0	780	52	O	Thermoanaerobacterales		0	7	0	S	Kribbella flavida		0	16
0	68	0	S	Methylomonas methanica		0	8	0	S	Photobacterium profundum		0	3	1	-	Francisella tularensis subsp. holarctica		0	105	0	G	Thiomicrospira		0	1	1	S	Cycloclasticus sp. P1		0	26	9	S	Peptoclostridium difficile		0	447	1	F	Thermoanaerobacteraceae		0	7	7	-	Kribbella flavida DSM 17836		0	8
0	68	68	-	Methylomonas methanica MC09		0	8	8	-	Photobacterium profundum SS9		0	2	2	-	Francisella tularensis subsp. holarctica OSU18		0	105	0	S	Thiomicrospira crunogena		0	28	0	F	Francisellaceae		0	7	7	-	Peptoclostridium difficile M68		0	347	161	G	Thermoanaerobacter		0	335	6	O	Corynebacteriales		0	7
0	56	0	G	Methylomicrobium		0	342	0	O	Methylococcales		0	13	13	S	Francisella sp. TX077308		0	105	105	-	Thiomicrospira crunogena XCL-2		0	28	4	G	Francisella		0	6	6	-	Peptoclostridium difficile 630		0	182	0	S	Thermoanaerobacter wiegelii		0	185	0	F	Mycobacteriaceae		0	2
0	56	0	S	Methylomicrobium alcaliphilum		0	342	0	F	Methylococcaceae		0	11	0	S	Francisella noatunensis		0	98	0	G	Thioalkalimicrobium		0	11	11	S	Francisella sp. TX077308		0	4	4	-	Peptoclostridium difficile M120		0	182	182	-	Thermoanaerobacter wiegelii Rt8.B1		0	176	34	G	Mycobacterium		0	77
0	56	56	-	Methylomicrobium alcaliphilum 20Z		0	149	0	G	Methylomonas		0	11	11	-	Francisella noatunensis subsp. orientalis		0	98	0	S	Thioalkalimicrobium cyclicum		0	10	7	S	Francisella tularensis		0	3	3	S	[Clostridium] sticklandii		0	3	0	S	Thermoanaerobacter mathranii		0	64	56	S	Mycobacterium leprae		0	29
0	205	0	O	Acidithiobacillales		0	149	0	S	Methylomonas methanica		0	2	0	S	Francisella philomiragia		0	98	98	-	Thioalkalimicrobium cyclicum ALM1		0	2	2	-	Francisella tularensis subsp. holarctica		0	7	0	G	Filifactor		0	3	0	-	Thermoanaerobacter mathranii subsp. mathranii		0	8	8	-	Mycobacterium leprae TN		0	8
0	205	0	F	Acidithiobacillaceae		0	149	149	-	Methylomonas methanica MC09		0	2	2	-	Francisella philomiragia subsp. philomiragia ATCC 25017		0	910	0	F	Francisellaceae		0	1	0	-	Francisella tularensis subsp. novicida		0	7	0	S	Filifactor alocis		0	3	3	-	Thermoanaerobacter mathranii subsp. mathranii str. A3		0	12	2	-	Mycobacterium avium complex (MAC)		0	6
0	205	6	G	Acidithiobacillus		0	144	0	G	Methylococcus		0	588	0	O	Methylococcales		0	910	215	G	Francisella		0	1	1	-	Francisella cf. tularensis subsp. novicida 3523		0	7	7	-	Filifactor alocis ATCC 35896		0	1	0	S	Thermoanaerobacter italicus		0	8	5	S	Mycobacterium avium		0	6
0	78	60	S	Acidithiobacillus ferrooxidans		0	144	0	S	Methylococcus capsulatus		0	588	3	F	Methylococcaceae		0	344	159	S	Francisella tularensis		0	3	0	S	Francisella noatunensis		0	21	0	F	Oscillospiraceae		0	1	1	-	Thermoanaerobacter italicus Ab9		0	3	3	-	Mycobacterium avium subsp. paratuberculosis		0	1
0	10	10	-	Acidithiobacillus ferrooxidans ATCC 53993		0	144	144	-	Methylococcus capsulatus str. Bath		0	245	0	G	Methylomonas		0	179	25	-	Francisella tularensis subsp. novicida		0	3	3	-	Francisella noatunensis subsp. orientalis		0	21	0	G	Oscillibacter		0	58	0	G	Caldanaerobacter		0	1	0	S	Mycobacterium intracellulare		0	1
0	8	8	-	Acidithiobacillus ferrooxidans ATCC 23270		0	49	0	G	Methylomicrobium		0	245	0	S	Methylomonas methanica		0	102	102	-	Francisella cf. tularensis subsp. novicida 3523		0	62	0	O	Methylococcales		0	21	0	S	Oscillibacter valericigenes		0	58	0	S	Caldanaerobacter subterraneus		0	1	1	-	Mycobacterium intracellulare MOTT-64		0	17
0	65	0	S	Acidithiobacillus caldus		0	49	0	S	Methylomicrobium alcaliphilum		0	245	245	-	Methylomonas methanica MC09		0	41	41	-	Francisella tularensis subsp. novicida U112		0	62	0	F	Methylococcaceae		0	21	21	-	Oscillibacter valericigenes Sjm18-20		0	58	0	-	Caldanaerobacter subterraneus subsp. tengcongensis		0	1	0	S	Mycobacterium indicus pranii		0	4
0	65	65	-	Acidithiobacillus caldus SM-1		0	49	49	-	Methylomicrobium alcaliphilum 20Z		0	236	0	G	Methylococcus		0	11	11	-	Francisella cf. novicida Fx1		0	29	0	G	Methylococcus		0	20	0	F	Syntrophomonadaceae		0	58	58	-	Caldanaerobacter subterraneus subsp. tengcongensis MB4		0	1	1	-	Mycobacterium indicus pranii MTCC 9506		0	1
0	56	0	S	Acidithiobacillus ferrivorans		0	236	0	O	Cellvibrionales		0	236	0	S	Methylococcus capsulatus		0	6	5	-	Francisella tularensis subsp. holarctica		0	29	0	S	Methylococcus capsulatus		0	15	0	G	Syntrophothermus		0	29	0	-	Moorella group		0	11	11	S	Mycobacterium sp. JLS		0	12
0	56	56	-	Acidithiobacillus ferrivorans SS3		0	236	0	F	Cellvibrionaceae		0	236	236	-	Methylococcus capsulatus str. Bath		0	1	1	-	Francisella tularensis subsp. holarctica OSU18		0	29	29	-	Methylococcus capsulatus str. Bath		0	15	0	S	Syntrophothermus lipocalidus		0	17	0	G	Ammonifex		0	10	9	S	Mycobacterium gilvum		0	12
0	188	0	-	unclassified Gammaproteobacteria		0	94	0	G	Simiduia		0	104	0	G	Methylomicrobium		0	146	146	S	Francisella sp. TX077308		0	17	0	G	Methylomicrobium		0	15	15	-	Syntrophothermus lipocalidus DSM 12680		0	17	0	S	Ammonifex degensii		0	1	1	-	Mycobacterium gilvum Spyr1		0	71
0	94	0	-	Candidatus Baumannia		0	94	0	S	Simiduia agarivorans		0	104	0	S	Methylomicrobium alcaliphilum		0	124	0	S	Francisella philomiragia		0	17	0	S	Methylomicrobium alcaliphilum		0	5	0	G	Syntrophomonas		0	17	17	-	Ammonifex degensii KC4		0	8	1	-	Mycobacterium tuberculosis complex		0	35
0	94	0	S	Candidatus Baumannia cicadellinicola		0	94	94	-	Simiduia agarivorans SA1 = DSM 21679		0	104	104	-	Methylomicrobium alcaliphilum 20Z		0	124	124	-	Francisella philomiragia subsp. philomiragia ATCC 25017		0	17	17	-	Methylomicrobium alcaliphilum 20Z		0	5	0	S	Syntrophomonas wolfei		0	12	0	G	Moorella		0	4	1	S	Mycobacterium canettii		0	35
0	94	94	-	Baumannia cicadellinicola str. Hc (Homalodisca coagulata)		0	81	0	G	Teredinibacter		0	553	0	O	Legionellales		0	81	0	S	Francisella noatunensis		0	16	0	G	Methylomonas		0	5	0	-	Syntrophomonas wolfei subsp. wolfei		0	12	0	S	Moorella thermoacetica		0	2	2	-	Mycobacterium canettii CIPT 140070008		0	27
0	53	1	-	sulfur-oxidizing symbionts		0	81	0	S	Teredinibacter turnerae		0	431	0	F	Legionellaceae		0	81	81	-	Francisella noatunensis subsp. orientalis		0	16	0	S	Methylomonas methanica		0	5	5	-	Syntrophomonas wolfei subsp. wolfei str. Goettingen G311		0	12	12	-	Moorella thermoacetica ATCC 39073		0	1	1	-	Mycobacterium canettii CIPT 140010059		0	10
0	27	0	G	Candidatus Ruthia		0	81	81	-	Teredinibacter turnerae T7901		0	431	3	G	Legionella		0.01	1724	0	O	Cellvibrionales		0	16	16	-	Methylomonas methanica MC09		0	1	0	-	unclassified Clostridiales		0	6	0	G	Tepidanaerobacter		0	3	3	S	Mycobacterium bovis		0	3
0	27	0	S	Candidatus Ruthia magnifica		0	51	0	G	Cellvibrio		0	316	306	S	Legionella pneumophila		0.01	1724	31	F	Cellvibrionaceae		0	44	0	O	Acidithiobacillales		0	1	0	G	Gottschalkia		0	6	0	S	Tepidanaerobacter acetatoxydans		0	7	0	S	Mycobacterium smegmatis		0	2
0	27	27	-	Candidatus Ruthia magnifica str. Cm (Calyptogena magnifica)		0	51	0	S	Cellvibrio japonicus		0	5	4	-	Legionella pneumophila subsp. pneumophila		0	726	0	G	Simiduia		0	44	0	F	Acidithiobacillaceae		0	1	0	S	Gottschalkia acidurici		0	6	6	-	Tepidanaerobacter acetatoxydans Re1		0	7	7	-	Mycobacterium smegmatis str. MC2 155		0	1
0	25	0	S	Calyptogena okutanii thioautotrophic gill symbiont		0	51	51	-	Cellvibrio japonicus Ueda107		0	1	1	-	Legionella pneumophila subsp. pneumophila str. Philadelphia 1		0	726	0	S	Simiduia agarivorans		0	44	2	G	Acidithiobacillus		0	1	1	-	[Clostridium] acidurici 9a		0	5	0	G	Thermacetogenium		0	7	0	S	Mycobacterium rhodesiae		0	64
0	25	25	-	Candidatus Vesicomyosocius okutanii HA		0	10	0	G	Saccharophagus		0	4	4	-	Legionella pneumophila str. Lens		0	726	726	-	Simiduia agarivorans SA1 = DSM 21679		0	15	0	S	Acidithiobacillus ferrivorans		0	1044	67	O	Thermoanaerobacterales		0	5	0	S	Thermacetogenium phaeum		0	7	7	-	Mycobacterium rhodesiae NBB3		0	23
0	41	0	-	unclassified Gammaproteobacteria (miscellaneous)		0	10	0	S	Saccharophagus degradans		0	1	1	-	Legionella pneumophila str. Paris		0	495	0	G	Cellvibrio		0	15	15	-	Acidithiobacillus ferrivorans SS3		0	569	0	F	Thermoanaerobacteraceae		0	5	5	-	Thermacetogenium phaeum DSM 12270		0	6	6	S	Mycobacterium sp. JS623		0	23
0	41	41	S	gamma proteobacterium HdN1		0	10	10	-	Saccharophagus degradans 2-40		0	112	0	S	Legionella longbeachae		0	495	0	S	Cellvibrio japonicus		0	14	0	S	Acidithiobacillus caldus		0	448	239	G	Thermoanaerobacter		0	1	0	G	Carboxydothermus		0	5	0	S	Mycobacterium chubuense		0	10
0	141	0	O	Thiotrichales		0	91	0	O	Acidithiobacillales		0	112	112	-	Legionella longbeachae NSW150		0	495	495	-	Cellvibrio japonicus Ueda107		0	14	14	-	Acidithiobacillus caldus SM-1		0	206	0	S	Thermoanaerobacter wiegelii		0	1	0	S	Carboxydothermus hydrogenoformans		0	5	5	-	Mycobacterium chubuense NBB4		0	8
0	116	5	F	Piscirickettsiaceae		0	91	0	F	Acidithiobacillaceae		0	122	0	F	Coxiellaceae		0	265	0	G	Saccharophagus		0	13	12	S	Acidithiobacillus ferrooxidans		0	206	206	-	Thermoanaerobacter wiegelii Rt8.B1		0	1	1	-	Carboxydothermus hydrogenoformans Z-2901		0	3	0	S	Mycobacterium vanbaalenii		0	8
0	62	0	G	Methylophaga		0	91	3	G	Acidithiobacillus		0	122	0	G	Coxiella		0	265	0	S	Saccharophagus degradans		0	1	1	-	Acidithiobacillus ferrooxidans ATCC 23270		0	2	0	S	Thermoanaerobacter mathranii		0	212	0	F	Thermoanaerobacterales Family III. Incertae Sedis		0	3	3	-	Mycobacterium vanbaalenii PYR-1		0	5
0	62	62	S	Methylophaga frappieri		0	40	37	S	Acidithiobacillus ferrooxidans		0	122	109	S	Coxiella burnetii		0	265	265	-	Saccharophagus degradans 2-40		0	8	0	O	Cardiobacteriales		0	2	0	-	Thermoanaerobacter mathranii subsp. mathranii		0	200	27	G	Caldicellulosiruptor		0	3	0	S	Mycobacterium liflandii		0	2
0	27	0	G	Thiomicrospira		0	2	2	-	Acidithiobacillus ferrooxidans ATCC 23270		0	12	12	-	Coxiella burnetii CbuK_Q154		0	207	0	G	Teredinibacter		0	8	0	F	Cardiobacteriaceae		0	2	2	-	Thermoanaerobacter mathranii subsp. mathranii str. A3		0	101	0	S	Caldicellulosiruptor saccharolyticus		0	3	3	-	Mycobacterium liflandii 128FXT		0	1
0	27	0	S	Thiomicrospira crunogena		0	1	1	-	Acidithiobacillus ferrooxidans ATCC 53993		0	1	1	-	Coxiella burnetii Dugway 5J108-111		0	207	0	S	Teredinibacter turnerae		0	8	0	G	Dichelobacter		0	1	0	S	Thermoanaerobacter italicus		0	101	101	-	Caldicellulosiruptor saccharolyticus DSM 8903		0	2	0	S	Mycobacterium kansasii		0	63
0	27	27	-	Thiomicrospira crunogena XCL-2		0	24	0	S	Acidithiobacillus caldus		0	527	1	-	unclassified Gammaproteobacteria		0	207	207	-	Teredinibacter turnerae T7901		0	8	0	S	Dichelobacter nodosus		0	1	1	-	Thermoanaerobacter italicus Ab9		0	48	0	S	Caldicellulosiruptor bescii		0	2	2	-	Mycobacterium kansasii ATCC 12478		0	61
0	15	0	G	Thioalkalimicrobium		0	24	24	-	Acidithiobacillus caldus SM-1		0	238	0	-	unclassified Gammaproteobacteria (miscellaneous)		0	633	0	O	Methylococcales		0	8	8	-	Dichelobacter nodosus VCS1703A		0	72	0	G	Caldanaerobacter		0	48	48	-	Caldicellulosiruptor bescii DSM 6725		0	2	0	S	Mycobacterium marinum		0	7
0	15	0	S	Thioalkalimicrobium cyclicum		0	24	0	S	Acidithiobacillus ferrivorans		0	238	238	S	gamma proteobacterium HdN1		0	633	5	F	Methylococcaceae		0.13	37895	1385	C	Alphaproteobacteria		0	72	0	S	Caldanaerobacter subterraneus		0	18	0	S	Caldicellulosiruptor kronotskyensis		0	2	2	-	Mycobacterium marinum M		0	7
0	15	15	-	Thioalkalimicrobium cyclicum ALM1		0	24	24	-	Acidithiobacillus ferrivorans SS3		0	169	2	-	sulfur-oxidizing symbionts		0	264	0	G	Methylomonas		0.06	18003	946	O	Rhizobiales		0	72	0	-	Caldanaerobacter subterraneus subsp. tengcongensis		0	18	18	-	Caldicellulosiruptor kronotskyensis 2002		0	1	0	-	Mycobacterium chelonae group		0	6
0	7	6	G	Cycloclasticus		0	88	0	O	Thiotrichales		0	130	0	G	Candidatus Ruthia		0	264	0	S	Methylomonas methanica		0.02	5806	118	F	Rhizobiaceae		0	72	72	-	Caldanaerobacter subterraneus subsp. tengcongensis MB4		0	5	0	S	Caldicellulosiruptor owensensis		0	1	0	-	Mycobacterium abscessus subgroup		0	6
0	1	1	S	Cycloclasticus sp. P1		0	60	2	F	Piscirickettsiaceae		0	130	0	S	Candidatus Ruthia magnifica		0	264	264	-	Methylomonas methanica MC09		0.01	3806	146	-	Rhizobium/Agrobacterium group		0	38	0	-	Moorella group		0	5	5	-	Caldicellulosiruptor owensensis OL		0	1	1	S	Mycobacterium abscessus		0	6
0	25	0	F	Francisellaceae		0	26	0	G	Methylophaga		0	130	130	-	Candidatus Ruthia magnifica str. Cm (Calyptogena magnifica)		0	202	0	G	Methylococcus		0.01	2424	182	G	Rhizobium		0	20	0	G	Moorella		0	1	0	S	Caldicellulosiruptor hydrothermalis		0	1	1	S	Mycobacterium sinense		0	6
0	25	5	G	Francisella		0	26	26	S	Methylophaga frappieri		0	37	0	S	Calyptogena okutanii thioautotrophic gill symbiont		0	202	0	S	Methylococcus capsulatus		0	767	86	S	Rhizobium leguminosarum		0	20	0	S	Moorella thermoacetica		0	1	1	-	Caldicellulosiruptor hydrothermalis 108		0	9	0	G	Amycolicicoccus		0	4
0	8	8	S	Francisella sp. TX077308		0	15	0	G	Thiomicrospira		0	37	37	-	Candidatus Vesicomyosocius okutanii HA		0	202	202	-	Methylococcus capsulatus str. Bath		0	401	13	-	Rhizobium leguminosarum bv. trifolii		0	20	20	-	Moorella thermoacetica ATCC 39073		0	9	9	G	Thermoanaerobacterium		0	9	0	S	Amycolicicoccus subflavus		0	4
0	6	3	S	Francisella tularensis		0	15	0	S	Thiomicrospira crunogena		0	119	0	-	Candidatus Baumannia		0	162	0	G	Methylomicrobium		0	251	251	-	Rhizobium leguminosarum bv. trifolii WSM2304		0	18	0	G	Ammonifex		0	3	0	G	Thermosediminibacter		0	9	9	-	Amycolicicoccus subflavus DQS3-9A1		0	1
0	2	0	-	Francisella tularensis subsp. novicida		0	15	15	-	Thiomicrospira crunogena XCL-2		0	119	0	S	Candidatus Baumannia cicadellinicola		0	162	0	S	Methylomicrobium alcaliphilum		0	137	137	-	Rhizobium leguminosarum bv. trifolii WSM1325		0	18	0	S	Ammonifex degensii		0	3	0	S	Thermosediminibacter oceani		0	65	1	F	Nocardiaceae		0	1
0	2	2	-	Francisella cf. tularensis subsp. novicida 3523		0	10	0	G	Thioalkalimicrobium		0	119	119	-	Baumannia cicadellinicola str. Hc (Homalodisca coagulata)		0	162	162	-	Methylomicrobium alcaliphilum 20Z		0	280	0	-	Rhizobium leguminosarum bv. viciae		0	18	18	-	Ammonifex degensii KC4		0	3	3	-	Thermosediminibacter oceani DSM 16646		0	48	6	G	Rhodococcus		0	1
0	1	0	-	Francisella tularensis subsp. mediasiatica		0	10	0	S	Thioalkalimicrobium cyclicum		0	229	0	O	Acidithiobacillales		0	540	0	-	unclassified Gammaproteobacteria		0	280	280	-	Rhizobium leguminosarum bv. viciae 3841		0	4	0	G	Thermacetogenium		0	58	0	F	Thermodesulfobiaceae		0	14	10	S	Rhodococcus erythropolis		0	1
0	1	1	-	Francisella tularensis subsp. mediasiatica FSC147		0	10	10	-	Thioalkalimicrobium cyclicum ALM1		0	229	0	F	Acidithiobacillaceae		0	257	0	-	unclassified Gammaproteobacteria (miscellaneous)		0	559	232	S	Rhizobium etli		0	4	0	S	Thermacetogenium phaeum		0	55	0	G	Thermodesulfobium		0	2	2	-	Rhodococcus erythropolis PR4		0	1
0	6	0	S	Francisella noatunensis		0	7	7	G	Cycloclasticus		0	229	8	G	Acidithiobacillus		0	257	257	S	gamma proteobacterium HdN1		0	184	184	-	Rhizobium etli CIAT 652		0	4	4	-	Thermacetogenium phaeum DSM 12270		0	55	0	S	Thermodesulfobium narugense		0	2	2	-	Rhodococcus erythropolis CCM2595		0	1
0	6	6	-	Francisella noatunensis subsp. orientalis		0	28	0	F	Francisellaceae		0	95	86	S	Acidithiobacillus ferrooxidans		0	183	0	-	Candidatus Baumannia		0	122	0	-	Rhizobium etli bv. mimosae		0	4	0	G	Tepidanaerobacter		0	55	55	-	Thermodesulfobium narugense DSM 14796		0	9	0	S	Rhodococcus jostii		0	2
0	133	0	O	Legionellales		0	28	1	G	Francisella		0	8	8	-	Acidithiobacillus ferrooxidans ATCC 23270		0	183	0	S	Candidatus Baumannia cicadellinicola		0	122	122	-	Rhizobium etli bv. mimosae str. Mim1		0	4	0	S	Tepidanaerobacter acetatoxydans		0	3	0	G	Coprothermobacter		0	9	9	-	Rhodococcus jostii RHA1		0	2
0	89	0	F	Legionellaceae		0	21	21	S	Francisella sp. TX077308		0	1	1	-	Acidithiobacillus ferrooxidans ATCC 53993		0	183	183	-	Baumannia cicadellinicola str. Hc (Homalodisca coagulata)		0	21	21	-	Rhizobium etli CFN 42		0	4	4	-	Tepidanaerobacter acetatoxydans Re1		0	3	0	S	Coprothermobacter proteolyticus		0	7	0	S	Rhodococcus equi		0	54
0	89	0	G	Legionella		0	4	0	S	Francisella tularensis		0	78	0	S	Acidithiobacillus caldus		0	100	3	-	sulfur-oxidizing symbionts		0	461	0	S	Rhizobium tropici		0	3	0	G	Carboxydothermus		0	3	3	-	Coprothermobacter proteolyticus DSM 5265		0	7	7	-	Rhodococcus equi 103S		0	24
0	49	47	S	Legionella pneumophila		0	4	1	-	Francisella tularensis subsp. novicida		0	78	78	-	Acidithiobacillus caldus SM-1		0	50	0	G	Candidatus Ruthia		0	461	461	-	Rhizobium tropici CIAT 899		0	3	0	S	Carboxydothermus hydrogenoformans		0	11	0	F	Thermoanaerobacterales Family IV. Incertae Sedis		0	6	0	S	Rhodococcus opacus		0	24
0	1	1	-	Legionella pneumophila str. Lens		0	2	2	-	Francisella cf. tularensis subsp. novicida 3523		0	48	0	S	Acidithiobacillus ferrivorans		0	50	0	S	Candidatus Ruthia magnifica		0	455	455	S	Rhizobium sp. IRBG74		0	3	3	-	Carboxydothermus hydrogenoformans Z-2901		0	11	0	G	Mahella		0	6	6	-	Rhodococcus opacus B4		0	20
0	1	1	-	Legionella pneumophila str. Corby		0	1	1	-	Francisella cf. novicida Fx1		0	48	48	-	Acidithiobacillus ferrivorans SS3		0	50	50	-	Candidatus Ruthia magnifica str. Cm (Calyptogena magnifica)		0	1236	43	G	Agrobacterium		0	274	0	F	Thermoanaerobacterales Family III. Incertae Sedis		0	11	0	S	Mahella australiensis		0	6	0	S	Rhodococcus pyridinivorans		0	8
0	40	0	S	Legionella longbeachae		0	1	0	S	Francisella philomiragia		0	202	0	O	Cardiobacteriales		0	47	0	S	Calyptogena okutanii thioautotrophic gill symbiont		0	433	5	-	Agrobacterium tumefaciens complex		0	258	32	G	Caldicellulosiruptor		0	11	11	-	Mahella australiensis 50-1 BON		0	6	6	-	Rhodococcus pyridinivorans SB3094		0	1
0	40	40	-	Legionella longbeachae NSW150		0	1	1	-	Francisella philomiragia subsp. philomiragia ATCC 25017		0	202	0	F	Cardiobacteriaceae		0	47	47	-	Candidatus Vesicomyosocius okutanii HA		0	248	0	S	Agrobacterium fabrum		0	133	0	S	Caldicellulosiruptor saccharolyticus		0	41	0	O	Halanaerobiales		0	16	0	G	Nocardia		0	1
0	44	0	F	Coxiellaceae		0	1	0	S	Francisella noatunensis		0	202	0	G	Dichelobacter		0	202	0	O	Legionellales		0	248	248	-	Agrobacterium fabrum str. C58		0	133	133	-	Caldicellulosiruptor saccharolyticus DSM 8903		0	26	0	F	Halobacteroidaceae		0	8	0	S	Nocardia brasiliensis		0	2
0	44	0	G	Coxiella		0	1	1	-	Francisella noatunensis subsp. orientalis		0	202	0	S	Dichelobacter nodosus		0	159	0	F	Legionellaceae		0	180	0	S	Agrobacterium tumefaciens		0	66	0	S	Caldicellulosiruptor bescii		0	23	0	G	Halobacteroides		0	8	8	-	Nocardia brasiliensis ATCC 700358		0	53
0	44	38	S	Coxiella burnetii		0	82	0	-	unclassified Gammaproteobacteria		0	202	202	-	Dichelobacter nodosus VCS1703A		0	159	3	G	Legionella		0	180	180	-	Agrobacterium radiobacter K84		0	66	66	-	Caldicellulosiruptor bescii DSM 6725		0	23	0	S	Halobacteroides halobius		0	6	0	S	Nocardia farcinica		0	31
0	5	5	-	Coxiella burnetii CbuK_Q154		0	36	0	-	unclassified Gammaproteobacteria (miscellaneous)		0.34	97747	3256	C	Alphaproteobacteria		0	100	0	S	Legionella longbeachae		0	422	422	S	Agrobacterium sp. H13-3		0	12	0	S	Caldicellulosiruptor kronotskyensis		0	23	23	-	Halobacteroides halobius DSM 5150		0	6	6	-	Nocardia farcinica IFM 10152		0	21
0	1	1	-	Coxiella burnetii Dugway 5J108-111		0	36	36	S	gamma proteobacterium HdN1		0.14	40771	1910	O	Rhizobiales		0	100	100	-	Legionella longbeachae NSW150		0	338	0	S	Agrobacterium vitis		0	12	12	-	Caldicellulosiruptor kronotskyensis 2002		0	3	0	G	Acetohalobium		0	2	0	S	Nocardia cyriacigeorgica		0	19
0	27	0	O	Cardiobacteriales		0	30	0	-	Candidatus Baumannia		0.04	10540	568	F	Bradyrhizobiaceae		0	56	23	S	Legionella pneumophila		0	338	338	-	Agrobacterium vitis S4		0	11	0	S	Caldicellulosiruptor owensensis		0	3	0	S	Acetohalobium arabaticum		0	2	2	-	Nocardia cyriacigeorgica GUH-2		0	19
0	27	0	F	Cardiobacteriaceae		0	30	0	S	Candidatus Baumannia cicadellinicola		0.02	4504	711	G	Bradyrhizobium		0	25	25	-	Legionella pneumophila subsp. pneumophila		0.01	1853	0	-	Sinorhizobium/Ensifer group		0	11	11	-	Caldicellulosiruptor owensensis OL		0	3	3	-	Acetohalobium arabaticum DSM 5501		0	50	0	F	Corynebacteriaceae		0	19
0	27	0	G	Dichelobacter		0	30	30	-	Baumannia cicadellinicola str. Hc (Homalodisca coagulata)		0	743	743	S	Bradyrhizobium sp. BTAi1		0	7	7	-	Legionella pneumophila str. Lens		0.01	1853	220	G	Sinorhizobium		0	2	0	S	Caldicellulosiruptor kristjanssonii		0	15	0	F	Halanaerobiaceae		0	50	7	G	Corynebacterium		0	2
0	27	0	S	Dichelobacter nodosus		0	16	0	-	sulfur-oxidizing symbionts		0	700	0	S	Bradyrhizobium oligotrophicum		0	1	0	-	Legionella pneumophila serogroup 1		0	742	0	-	Sinorhizobium fredii group		0	2	2	-	Caldicellulosiruptor kristjanssonii I77R1B		0	12	0	G	Halanaerobium		0	7	0	S	Corynebacterium efficiens		0	10
0	27	27	-	Dichelobacter nodosus VCS1703A		0	13	0	G	Candidatus Ruthia		0	700	700	-	Bradyrhizobium oligotrophicum S58		0	1	1	-	Legionella pneumophila 2300/99 Alcoy		0	742	120	S	Sinorhizobium fredii		0	2	0	S	Caldicellulosiruptor obsidiansis		0	11	0	S	Halanaerobium praevalens		0	7	7	-	Corynebacterium efficiens YS-314		0	10
0.52	134034	4154	C	Alphaproteobacteria		0	13	0	S	Candidatus Ruthia magnifica		0	644	0	S	Bradyrhizobium diazoefficiens		0	43	0	F	Coxiellaceae		0	225	225	-	Sinorhizobium fredii HH103		0	2	2	-	Caldicellulosiruptor obsidiansis OB47		0	11	11	-	Halanaerobium praevalens DSM 2228		0	7	0	S	Corynebacterium kroppenstedtii		0	9
0.25	63674	2736	O	Rhizobiales		0	13	13	-	Candidatus Ruthia magnifica str. Cm (Calyptogena magnifica)		0	644	644	-	Bradyrhizobium diazoefficiens USDA 110		0	43	0	G	Coxiella		0	221	221	-	Sinorhizobium fredii USDA 257		0	11	9	G	Thermoanaerobacterium		0	1	1	S	Halanaerobium hydrogeniformans		0	7	7	-	Corynebacterium kroppenstedtii DSM 44385		0	22
0.08	21428	1155	F	Bradyrhizobiaceae		0	3	0	S	Calyptogena okutanii thioautotrophic gill symbiont		0	636	636	S	Bradyrhizobium sp. ORS 278		0	43	30	S	Coxiella burnetii		0	176	176	-	Sinorhizobium fredii NGR234		0	1	0	S	Thermoanaerobacterium thermosaccharolyticum		0	3	0	G	Halothermothrix		0	5	0	S	Corynebacterium variabile		0	15
0.03	8887	1415	G	Bradyrhizobium		0	3	3	-	Candidatus Vesicomyosocius okutanii HA		0	545	0	S	Bradyrhizobium japonicum		0	13	13	-	Coxiella burnetii CbuK_Q154		0	686	654	S	Sinorhizobium meliloti		0	1	1	-	Thermoanaerobacterium thermosaccharolyticum DSM 571		0	3	0	S	Halothermothrix orenii		0	5	5	-	Corynebacterium variabile DSM 44702		0	7
0.01	1318	0	S	Bradyrhizobium oligotrophicum		0	7	0	O	Cardiobacteriales		0	545	545	-	Bradyrhizobium japonicum USDA 6		0	186	0	O	Acidithiobacillales		0	11	11	-	Sinorhizobium meliloti Rm41		0	1	0	S	Thermoanaerobacterium xylanolyticum		0	3	3	-	Halothermothrix orenii H 168		0	4	4	S	Corynebacterium diphtheriae		0	37
0.01	1318	1318	-	Bradyrhizobium oligotrophicum S58		0	7	0	F	Cardiobacteriaceae		0	525	525	S	Bradyrhizobium sp. S23321		0	186	0	F	Acidithiobacillaceae		0	10	10	-	Sinorhizobium meliloti SM11		0	1	1	-	Thermoanaerobacterium xylanolyticum LX-11		0	6	0	O	Natranaerobiales		0	4	0	S	Corynebacterium terpenotabidum		0	37
0	1275	1275	S	Bradyrhizobium sp. BTAi1		0	7	0	G	Dichelobacter		0.01	4219	0	G	Rhodopseudomonas		0	186	7	G	Acidithiobacillus		0	7	7	-	Sinorhizobium meliloti BL225C		0	5	0	G	Thermosediminibacter		0	6	0	F	Natranaerobiaceae		0	4	4	-	Corynebacterium terpenotabidum Y-11		0	26
0	1261	0	S	Bradyrhizobium diazoefficiens		0	7	0	S	Dichelobacter nodosus		0.01	4219	929	S	Rhodopseudomonas palustris		0	87	79	S	Acidithiobacillus ferrooxidans		0	4	4	-	Sinorhizobium meliloti AK83		0	5	0	S	Thermosediminibacter oceani		0	6	0	G	Natranaerobius		0	3	0	S	Corynebacterium jeikeium		0	8
0	1261	1261	-	Bradyrhizobium diazoefficiens USDA 110		0	7	7	-	Dichelobacter nodosus VCS1703A		0	686	686	-	Rhodopseudomonas palustris DX-1		0	4	4	-	Acidithiobacillus ferrooxidans ATCC 23270		0	205	0	S	Sinorhizobium medicae		0	5	5	-	Thermosediminibacter oceani DSM 16646		0	6	0	S	Natranaerobius thermophilus		0	3	3	-	Corynebacterium jeikeium K411		0	35
0	1248	1248	S	Bradyrhizobium sp. ORS 278		0.21	57285	1499	C	Alphaproteobacteria		0	586	586	-	Rhodopseudomonas palustris BisB18		0	4	4	-	Acidithiobacillus ferrooxidans ATCC 53993		0	205	205	-	Sinorhizobium medicae WSM419		0	123	0	F	Thermodesulfobiaceae		0	6	6	-	Natranaerobius thermophilus JW/NM-WN-LF		0	3	0	S	Corynebacterium aurimucosum		0	15
0	1203	0	S	Bradyrhizobium japonicum		0.11	31439	1078	O	Rhizobiales		0	546	546	-	Rhodopseudomonas palustris BisA53		0	55	0	S	Acidithiobacillus ferrivorans		0	29	2	G	Candidatus Liberibacter		0	120	0	G	Thermodesulfobium		0.02	3690	2	C	Bacilli		0	3	3	-	Corynebacterium aurimucosum ATCC 700975		0	15
0	1203	1203	-	Bradyrhizobium japonicum USDA 6		0.04	10036	539	F	Bradyrhizobiaceae		0	503	503	-	Rhodopseudomonas palustris HaA2		0	55	55	-	Acidithiobacillus ferrivorans SS3		0	13	0	S	Candidatus Liberibacter solanacearum		0	120	0	S	Thermodesulfobium narugense		0.01	2932	5	O	Bacillales		0	3	0	S	Corynebacterium halotolerans		0	5
0	1167	1167	S	Bradyrhizobium sp. S23321		0.01	4071	0	G	Rhodopseudomonas		0	411	411	-	Rhodopseudomonas palustris BisB5		0	37	0	S	Acidithiobacillus caldus		0	13	13	-	Candidatus Liberibacter solanacearum CLso-ZC1		0	120	120	-	Thermodesulfobium narugense DSM 14796		0.01	2488	0	F	Bacillaceae		0	3	3	-	Corynebacterium halotolerans YIM 70093 = DSM 44683		0	5
0.03	7608	0	G	Rhodopseudomonas		0.01	4071	720	S	Rhodopseudomonas palustris		0	395	395	-	Rhodopseudomonas palustris TIE-1		0	37	37	-	Acidithiobacillus caldus SM-1		0	6	0	S	Liberibacter crescens		0	3	0	G	Coprothermobacter		0.01	1903	1876	G	Geobacillus		0	3	0	S	Corynebacterium maris		0	31
0.03	7608	1466	S	Rhodopseudomonas palustris		0	617	617	-	Rhodopseudomonas palustris BisB18		0	163	163	-	Rhodopseudomonas palustris CGA009		0	33	0	O	Cardiobacteriales		0	6	6	-	Liberibacter crescens BT-1		0	3	0	S	Coprothermobacter proteolyticus		0	16	16	S	Geobacillus sp. C56-T3		0	3	3	-	Corynebacterium maris DSM 45190		0	26
0	1249	1249	-	Rhodopseudomonas palustris BisB18		0	581	581	-	Rhodopseudomonas palustris BisA53		0	774	21	G	Nitrobacter		0	33	0	F	Cardiobacteriaceae		0	5	5	S	Candidatus Liberibacter asiaticus		0	3	3	-	Coprothermobacter proteolyticus DSM 5265		0	4	4	S	Geobacillus sp. JF8		0	1	1	S	Corynebacterium glutamicum		0	22
0	1149	1149	-	Rhodopseudomonas palustris BisA53		0	570	570	-	Rhodopseudomonas palustris HaA2		0	419	0	S	Nitrobacter hamburgensis		0	33	0	G	Dichelobacter		0	3	0	S	Candidatus Liberibacter americanus		0	11	0	F	Thermoanaerobacterales Family IV. Incertae Sedis		0	3	0	S	Geobacillus thermodenitrificans		0	1	0	S	Corynebacterium argentoratense		0	1
0	1100	1100	-	Rhodopseudomonas palustris HaA2		0	569	569	-	Rhodopseudomonas palustris TIE-1		0	419	419	-	Nitrobacter hamburgensis X14		0	33	0	S	Dichelobacter nodosus		0	3	3	-	Candidatus Liberibacter americanus str. Sao Paulo		0	11	0	G	Mahella		0	3	3	-	Geobacillus thermodenitrificans NG80-2		0	1	1	-	Corynebacterium argentoratense DSM 44202		0	1
0	954	954	-	Rhodopseudomonas palustris DX-1		0	418	418	-	Rhodopseudomonas palustris BisB5		0	334	0	S	Nitrobacter winogradskyi		0	33	33	-	Dichelobacter nodosus VCS1703A		0.01	2714	97	F	Bradyrhizobiaceae		0	11	0	S	Mahella australiensis		0	2	2	S	Geobacillus sp. WCH70		0	1	1	S	Corynebacterium urealyticum		0	1
0	951	951	-	Rhodopseudomonas palustris BisB5		0	396	396	-	Rhodopseudomonas palustris DX-1		0	334	334	-	Nitrobacter winogradskyi Nb-255		0.49	145390	4102	C	Alphaproteobacteria		0	1089	113	G	Bradyrhizobium		0	11	11	-	Mahella australiensis 50-1 BON		0	1	0	S	Geobacillus thermoglucosidasius		0	1	1	S	Corynebacterium ulcerans		0	1
0	382	382	-	Rhodopseudomonas palustris CGA009		0	200	200	-	Rhodopseudomonas palustris CGA009		0	475	0	G	Oligotropha		0.24	72321	3022	O	Rhizobiales		0	257	257	S	Bradyrhizobium sp. ORS 278		0	65	0	O	Halanaerobiales		0	1	1	-	Geobacillus thermoglucosidasius C56-YS93		0	24	0	F	Gordoniaceae		0	2
0	357	357	-	Rhodopseudomonas palustris TIE-1		0.01	3976	625	G	Bradyrhizobium		0	475	471	S	Oligotropha carboxidovorans		0.07	21083	645	F	Rhizobiaceae		0	252	0	S	Bradyrhizobium oligotrophicum		0	50	2	F	Halobacteroidaceae		0	1	1	S	Geobacillus sp. GHH01		0	24	0	G	Gordonia		0	2
0.01	2712	96	G	Nitrobacter		0	605	0	S	Bradyrhizobium diazoefficiens		0	4	4	-	Oligotropha carboxidovorans OM5		0.05	13691	632	-	Rhizobium/Agrobacterium group		0	252	252	-	Bradyrhizobium oligotrophicum S58		0	42	0	G	Halobacteroides		0	576	3	G	Bacillus		0	13	0	S	Gordonia bronchialis		0	3
0.01	1811	0	S	Nitrobacter hamburgensis		0	605	605	-	Bradyrhizobium diazoefficiens USDA 110		0.03	9042	176	F	Rhizobiaceae		0.03	8623	798	G	Rhizobium		0	136	136	S	Bradyrhizobium sp. S23321		0	42	0	S	Halobacteroides halobius		0	329	17	-	Bacillus cereus group		0	13	13	-	Gordonia bronchialis DSM 43247		0	30
0.01	1811	1811	-	Nitrobacter hamburgensis X14		0	574	574	S	Bradyrhizobium sp. S23321		0.02	5689	198	-	Rhizobium/Agrobacterium group		0.01	3008	486	S	Rhizobium leguminosarum		0	120	120	S	Bradyrhizobium sp. BTAi1		0	42	42	-	Halobacteroides halobius DSM 5150		0	132	0	S	Bacillus weihenstephanensis		0	6	0	S	Gordonia polyisoprenivorans		0	27
0	805	0	S	Nitrobacter winogradskyi		0	559	0	S	Bradyrhizobium japonicum		0.01	3596	298	G	Rhizobium		0.01	1735	81	-	Rhizobium leguminosarum bv. trifolii		0	107	0	S	Bradyrhizobium japonicum		0	6	0	G	Acetohalobium		0	132	132	-	Bacillus weihenstephanensis KBAB4		0	6	6	-	Gordonia polyisoprenivorans VH2		0	17
0	805	805	-	Nitrobacter winogradskyi Nb-255		0	559	559	-	Bradyrhizobium japonicum USDA 6		0	1343	211	S	Rhizobium leguminosarum		0	1051	1051	-	Rhizobium leguminosarum bv. trifolii WSM2304		0	107	107	-	Bradyrhizobium japonicum USDA 6		0	6	0	S	Acetohalobium arabaticum		0	110	2	S	Bacillus thuringiensis		0	5	5	S	Gordonia sp. KTR9		0	1
0	1066	0	G	Oligotropha		0	554	0	S	Bradyrhizobium oligotrophicum		0	754	27	-	Rhizobium leguminosarum bv. trifolii		0	603	603	-	Rhizobium leguminosarum bv. trifolii WSM1325		0	104	0	S	Bradyrhizobium diazoefficiens		0	6	6	-	Acetohalobium arabaticum DSM 5501		0	39	39	-	Bacillus thuringiensis YBT-1518		0	4	0	F	Tsukamurellaceae		0	7
0	1066	1058	S	Oligotropha carboxidovorans		0	554	554	-	Bradyrhizobium oligotrophicum S58		0	418	418	-	Rhizobium leguminosarum bv. trifolii WSM2304		0	787	0	-	Rhizobium leguminosarum bv. viciae		0	104	104	-	Bradyrhizobium diazoefficiens USDA 110		0	15	0	F	Halanaerobiaceae		0	33	33	-	Bacillus thuringiensis MC28		0	4	0	G	Tsukamurella		0	5
0	8	8	-	Oligotropha carboxidovorans OM5		0	550	550	S	Bradyrhizobium sp. BTAi1		0	309	309	-	Rhizobium leguminosarum bv. trifolii WSM1325		0	787	787	-	Rhizobium leguminosarum bv. viciae 3841		0	1052	0	G	Rhodopseudomonas		0	12	1	G	Halanaerobium		0	23	0	-	Bacillus thuringiensis serovar kurstaki		0	4	0	S	Tsukamurella paurometabola		0	2
0.06	15701	430	F	Rhizobiaceae		0	509	509	S	Bradyrhizobium sp. ORS 278		0	378	0	-	Rhizobium leguminosarum bv. viciae		0.01	2125	944	S	Rhizobium etli		0	1052	132	S	Rhodopseudomonas palustris		0	10	0	S	Halanaerobium praevalens		0	23	23	-	Bacillus thuringiensis serovar kurstaki str. HD73		0	4	4	-	Tsukamurella paurometabola DSM 20162		0	3
0.04	10246	454	-	Rhizobium/Agrobacterium group		0	979	40	G	Nitrobacter		0	378	378	-	Rhizobium leguminosarum bv. viciae 3841		0	867	867	-	Rhizobium etli CIAT 652		0	262	262	-	Rhodopseudomonas palustris DX-1		0	10	10	-	Halanaerobium praevalens DSM 2228		0	6	0	-	[Bacillus thuringiensis] serovar konkukian		0	1	0	F	Segniliparaceae		0	1
0.03	6506	659	G	Rhizobium		0	670	0	S	Nitrobacter hamburgensis		0	788	337	S	Rhizobium etli		0	182	0	-	Rhizobium etli bv. mimosae		0	219	219	-	Rhodopseudomonas palustris HaA2		0	1	1	S	Halanaerobium hydrogeniformans		0	6	6	-	[Bacillus thuringiensis] serovar konkukian str. 97-27		0	1	0	G	Segniliparus		0	1
0.01	2609	512	S	Rhizobium leguminosarum		0	670	670	-	Nitrobacter hamburgensis X14		0	287	287	-	Rhizobium etli CIAT 652		0	182	182	-	Rhizobium etli bv. mimosae str. Mim1		0	150	150	-	Rhodopseudomonas palustris BisB18		0	3	0	G	Halothermothrix		0	4	0	-	Bacillus thuringiensis serovar thuringiensis		0	1	0	S	Segniliparus rotundus		0	28
0.01	1384	37	-	Rhizobium leguminosarum bv. trifolii		0	269	0	S	Nitrobacter winogradskyi		0	117	0	-	Rhizobium etli bv. mimosae		0	132	132	-	Rhizobium etli CFN 42		0	107	107	-	Rhodopseudomonas palustris CGA009		0	3	0	S	Halothermothrix orenii		0	4	4	-	Bacillus thuringiensis serovar thuringiensis str. IS5056		0	1	1	-	Segniliparus rotundus DSM 44985		0	18
0	801	801	-	Rhizobium leguminosarum bv. trifolii WSM2304		0	269	269	-	Nitrobacter winogradskyi Nb-255		0	117	117	-	Rhizobium etli bv. mimosae str. Mim1		0	1453	1453	S	Rhizobium sp. IRBG74		0	90	90	-	Rhodopseudomonas palustris BisA53		0	3	3	-	Halothermothrix orenii H 168		0	2	2	-	Bacillus thuringiensis HD-789		0	247	12	O	Micrococcales		0	18
0	546	546	-	Rhizobium leguminosarum bv. trifolii WSM1325		0	471	0	G	Oligotropha		0	47	47	-	Rhizobium etli CFN 42		0	1239	0	S	Rhizobium tropici		0	61	61	-	Rhodopseudomonas palustris BisB5		0	4	0	O	Natranaerobiales		0	1	0	-	Bacillus thuringiensis serovar finitimus		0	97	2	F	Micrococcaceae		0	6
0	713	0	-	Rhizobium leguminosarum bv. viciae		0	471	471	S	Oligotropha carboxidovorans		0	625	625	S	Rhizobium sp. IRBG74		0	1239	1239	-	Rhizobium tropici CIAT 899		0	31	31	-	Rhodopseudomonas palustris TIE-1		0	4	0	F	Natranaerobiaceae		0	1	1	-	Bacillus thuringiensis serovar finitimus YBT-020		0	52	0	G	Micrococcus		0	6
0	713	713	-	Rhizobium leguminosarum bv. viciae 3841		0.03	8073	169	F	Rhizobiaceae		0	542	0	S	Rhizobium tropici		0.01	4436	152	G	Agrobacterium		0	322	1	G	Nitrobacter		0	4	0	G	Natranaerobius		0	55	7	S	Bacillus cereus		0	52	0	S	Micrococcus luteus		0	5
0.01	1589	636	S	Rhizobium etli		0.02	5948	269	-	Rhizobium/Agrobacterium group		0	542	542	-	Rhizobium tropici CIAT 899		0.01	2309	9	-	Agrobacterium tumefaciens complex		0	238	0	S	Nitrobacter hamburgensis		0	4	0	S	Natranaerobius thermophilus		0	28	28	-	Bacillus cereus E33L		0	52	52	-	Micrococcus luteus NCTC 2665		0	5
0	644	644	-	Rhizobium etli CIAT 652		0.01	3749	269	G	Rhizobium		0.01	1895	53	G	Agrobacterium		0	1196	0	S	Agrobacterium tumefaciens		0	238	238	-	Nitrobacter hamburgensis X14		0	4	4	-	Natranaerobius thermophilus JW/NM-WN-LF		0	8	8	-	Bacillus cereus ATCC 14579		0	16	4	G	Arthrobacter		0	2
0	185	0	-	Rhizobium etli bv. mimosae		0	1170	1170	S	Rhizobium sp. IRBG74		0	1014	2	-	Agrobacterium tumefaciens complex		0	1196	1196	-	Agrobacterium radiobacter K84		0	83	0	S	Nitrobacter winogradskyi		0.02	6559	7	C	Bacilli		0	4	4	-	Bacillus cereus Q1		0	6	0	S	Arthrobacter arilaitensis		0	28
0	185	185	-	Rhizobium etli bv. mimosae str. Mim1		0	991	139	S	Rhizobium leguminosarum		0	532	0	S	Agrobacterium tumefaciens		0	1104	0	S	Agrobacterium fabrum		0	83	83	-	Nitrobacter winogradskyi Nb-255		0.02	5294	12	O	Bacillales		0	3	3	-	Bacillus cereus B4264		0	6	6	-	Arthrobacter arilaitensis Re117		0	28
0	124	124	-	Rhizobium etli CFN 42		0	589	22	-	Rhizobium leguminosarum bv. trifolii		0	532	532	-	Agrobacterium radiobacter K84		0	1104	1104	-	Agrobacterium fabrum str. C58		0	154	0	G	Oligotropha		0.01	4471	0	F	Bacillaceae		0	3	3	-	Bacillus cereus AH820		0	3	0	S	Arthrobacter phenanthrenivorans		0	28
0	970	0	S	Rhizobium tropici		0	341	341	-	Rhizobium leguminosarum bv. trifolii WSM2304		0	480	0	S	Agrobacterium fabrum		0	992	992	S	Agrobacterium sp. H13-3		0	154	154	S	Oligotropha carboxidovorans		0.01	3682	3654	G	Geobacillus		0	2	2	-	Bacillus cereus FRI-35		0	3	3	-	Arthrobacter phenanthrenivorans Sphe3		0	18
0	970	970	-	Rhizobium tropici CIAT 899		0	226	226	-	Rhizobium leguminosarum bv. trifolii WSM1325		0	480	480	-	Agrobacterium fabrum str. C58		0	983	0	S	Agrobacterium vitis		0.01	2151	13	F	Phyllobacteriaceae		0	9	9	S	Geobacillus sp. JF8		0	10	9	S	Bacillus anthracis		0	2	0	S	Arthrobacter chlorophenolicus		0	12
0	679	679	S	Rhizobium sp. IRBG74		0	263	0	-	Rhizobium leguminosarum bv. viciae		0	459	459	S	Agrobacterium sp. H13-3		0	983	983	-	Agrobacterium vitis S4		0.01	1859	397	G	Mesorhizobium		0	5	0	S	Geobacillus thermodenitrificans		0	1	1	-	Bacillus anthracis str. H9401		0	2	2	-	Arthrobacter chlorophenolicus A6		0	12
0.01	3286	127	G	Agrobacterium		0	263	263	-	Rhizobium leguminosarum bv. viciae 3841		0	369	0	S	Agrobacterium vitis		0.02	6427	0	-	Sinorhizobium/Ensifer group		0	495	0	S	Mesorhizobium loti		0	5	5	-	Geobacillus thermodenitrificans NG80-2		0	5	0	S	Bacillus toyonensis		0	1	1	S	Arthrobacter sp. FB24		0	6
0.01	1737	15	-	Agrobacterium tumefaciens complex		0	816	425	S	Rhizobium etli		0	369	369	-	Agrobacterium vitis S4		0.02	6427	412	G	Sinorhizobium		0	495	495	-	Mesorhizobium loti MAFF303099		0	4	4	S	Geobacillus sp. C56-T3		0	5	5	-	Bacillus toyonensis BCT-7112		0	13	1	G	Rothia		0	6
0	1021	0	S	Agrobacterium tumefaciens		0	297	297	-	Rhizobium etli CIAT 652		0.01	3087	0	-	Sinorhizobium/Ensifer group		0.01	3645	0	-	Sinorhizobium fredii group		0	350	0	S	Mesorhizobium ciceri		0	3	3	S	Geobacillus sp. GHH01		0	109	0	S	Bacillus infantis		0	6	0	S	Rothia dentocariosa		0	13
0	1021	1021	-	Agrobacterium radiobacter K84		0	53	0	-	Rhizobium etli bv. mimosae		0.01	3087	149	G	Sinorhizobium		0.01	3645	683	S	Sinorhizobium fredii		0	350	0	-	Mesorhizobium ciceri biovar biserrulae		0	2	0	S	Geobacillus kaustophilus		0	109	109	-	Bacillus infantis NRRL B-14911		0	6	6	-	Rothia dentocariosa ATCC 17931		0	13
0	701	0	S	Agrobacterium fabrum		0	53	53	-	Rhizobium etli bv. mimosae str. Mim1		0.01	1689	0	-	Sinorhizobium fredii group		0	1089	1089	-	Sinorhizobium fredii NGR234		0	350	350	-	Mesorhizobium ciceri biovar biserrulae WSM1271		0	2	2	-	Geobacillus kaustophilus HTA426		0	76	4	-	Bacillus subtilis group		0	6	0	S	Rothia mucilaginosa		0	13
0	701	701	-	Agrobacterium fabrum str. C58		0	41	41	-	Rhizobium etli CFN 42		0.01	1689	332	S	Sinorhizobium fredii		0	972	972	-	Sinorhizobium fredii USDA 257		0	314	0	S	Mesorhizobium australicum		0	2	2	S	Geobacillus sp. Y4.1MC1		0	37	0	S	Bacillus subtilis		0	6	6	-	Rothia mucilaginosa DY-18		0	12
0	720	0	S	Agrobacterium vitis		0	503	0	S	Rhizobium tropici		0	498	498	-	Sinorhizobium fredii USDA 257		0	901	901	-	Sinorhizobium fredii HH103		0	314	314	-	Mesorhizobium australicum WSM2073		0	1	0	S	Geobacillus thermoglucosidasius		0	36	36	-	Bacillus subtilis BSn5		0	11	0	G	Kocuria		0	12
0	720	720	-	Agrobacterium vitis S4		0	503	503	-	Rhizobium tropici CIAT 899		0	461	461	-	Sinorhizobium fredii NGR234		0.01	1603	1461	S	Sinorhizobium meliloti		0	303	0	S	Mesorhizobium opportunistum		0	1	1	-	Geobacillus thermoglucosidasius C56-YS93		0	1	1	-	Bacillus subtilis subsp. spizizenii		0	11	0	S	Kocuria rhizophila		0	11
0	702	702	S	Agrobacterium sp. H13-3		0.01	1930	55	G	Agrobacterium		0	398	398	-	Sinorhizobium fredii HH103		0	66	66	-	Sinorhizobium meliloti Rm41		0	303	303	-	Mesorhizobium opportunistum WSM2075		0	1	1	S	Geobacillus sp. WCH70		0	28	1	S	Bacillus amyloliquefaciens		0	11	11	-	Kocuria rhizophila DC2201		0	11
0.02	4942	0	-	Sinorhizobium/Ensifer group		0	1042	4	-	Agrobacterium tumefaciens complex		0	909	764	S	Sinorhizobium meliloti		0	28	28	-	Sinorhizobium meliloti AK83		0	279	0	G	Chelativorans		0	1	0	-	Geobacillus thermoleovorans group		0	27	27	-	Bacillus amyloliquefaciens LFB112		0	3	0	G	Renibacterium		0	1
0.02	4942	343	G	Sinorhizobium		0	575	0	S	Agrobacterium fabrum		0	75	75	-	Sinorhizobium meliloti Rm41		0	26	26	-	Sinorhizobium meliloti BL225C		0	279	279	S	Chelativorans sp. BNC1		0	1	0	S	Geobacillus thermoleovorans		0	4	0	S	Bacillus atrophaeus		0	3	0	S	Renibacterium salmoninarum		0	9
0.01	2626	0	-	Sinorhizobium fredii group		0	575	575	-	Agrobacterium fabrum str. C58		0	38	38	-	Sinorhizobium meliloti BL225C		0	22	22	-	Sinorhizobium meliloti SM11		0.01	2034	1014	F	Xanthobacteraceae		0	1	1	-	Geobacillus thermoleovorans CCB_US3_UF5		0	4	4	-	Bacillus atrophaeus 1942		0	3	3	-	Renibacterium salmoninarum ATCC 33209		0	6
0.01	2626	487	S	Sinorhizobium fredii		0	463	0	S	Agrobacterium tumefaciens		0	21	21	-	Sinorhizobium meliloti SM11		0	767	0	S	Sinorhizobium medicae		0	413	0	G	Azorhizobium		0	774	7	G	Bacillus		0	2	0	S	Bacillus licheniformis		0	33	0	F	Beutenbergiaceae		0	1
0	733	733	-	Sinorhizobium fredii USDA 257		0	463	463	-	Agrobacterium radiobacter K84		0	11	11	-	Sinorhizobium meliloti AK83		0	767	767	-	Sinorhizobium medicae WSM419		0	413	0	S	Azorhizobium caulinodans		0	478	21	-	Bacillus cereus group		0	2	2	-	Bacillus licheniformis DSM 13 = ATCC 14580		0	33	0	G	Beutenbergia		0	1
0	710	710	-	Sinorhizobium fredii NGR234		0	526	526	S	Agrobacterium sp. H13-3		0	340	0	S	Sinorhizobium medicae		0	320	34	G	Candidatus Liberibacter		0	413	413	-	Azorhizobium caulinodans ORS 571		0	215	0	S	Bacillus weihenstephanensis		0	1	0	S	Bacillus methylotrophicus		0	33	0	S	Beutenbergia cavernae		0	2
0	696	696	-	Sinorhizobium fredii HH103		0	307	0	S	Agrobacterium vitis		0	340	340	-	Sinorhizobium medicae WSM419		0	134	0	S	Candidatus Liberibacter americanus		0	384	0	G	Starkeya		0	215	215	-	Bacillus weihenstephanensis KBAB4		0	1	1	-	Bacillus methylotrophicus NAU-B3		0	33	33	-	Beutenbergia cavernae DSM 12333		0	1
0.01	1345	1199	S	Sinorhizobium meliloti		0	307	307	-	Agrobacterium vitis S4		0	90	1	G	Candidatus Liberibacter		0	134	134	-	Candidatus Liberibacter americanus str. Sao Paulo		0	384	0	S	Starkeya novella		0	147	2	S	Bacillus thuringiensis		0	32	9	S	Bacillus megaterium		0	25	0	F	Cellulomonadaceae		0	1
0	72	72	-	Sinorhizobium meliloti Rm41		0.01	1916	0	-	Sinorhizobium/Ensifer group		0	49	0	S	Candidatus Liberibacter solanacearum		0	66	0	S	Liberibacter crescens		0	384	384	-	Starkeya novella DSM 506		0	48	48	-	Bacillus thuringiensis YBT-1518		0	19	19	-	Bacillus megaterium QM B1551		0	25	1	G	Cellulomonas		0	1
0	27	27	-	Sinorhizobium meliloti SM11		0.01	1916	107	G	Sinorhizobium		0	49	49	-	Candidatus Liberibacter solanacearum CLso-ZC1		0	66	66	-	Liberibacter crescens BT-1		0	223	0	G	Xanthobacter		0	40	40	-	Bacillus thuringiensis MC28		0	3	3	-	Bacillus megaterium DSM 319		0	9	0	S	Cellulomonas fimi		0	8
0	24	24	-	Sinorhizobium meliloti AK83		0	1034	0	-	Sinorhizobium fredii group		0	21	0	S	Candidatus Liberibacter americanus		0	55	0	S	Candidatus Liberibacter solanacearum		0	223	0	S	Xanthobacter autotrophicus		0	34	0	-	Bacillus thuringiensis serovar kurstaki		0	1	1	-	Bacillus megaterium WSH-002		0	9	9	-	Cellulomonas fimi ATCC 484		0	8
0	23	23	-	Sinorhizobium meliloti BL225C		0	1034	188	S	Sinorhizobium fredii		0	21	21	-	Candidatus Liberibacter americanus str. Sao Paulo		0	55	55	-	Candidatus Liberibacter solanacearum CLso-ZC1		0	223	223	-	Xanthobacter autotrophicus Py2		0	33	33	-	Bacillus thuringiensis serovar kurstaki str. HD73		0	12	0	S	Bacillus pseudofirmus		0	9	0	S	Cellulomonas flavigena		0	8
0	628	0	S	Sinorhizobium medicae		0	294	294	-	Sinorhizobium fredii USDA 257		0	13	0	S	Liberibacter crescens		0	31	30	S	Candidatus Liberibacter asiaticus		0.01	1580	4	F	Hyphomicrobiaceae		0	1	1	-	Bacillus thuringiensis BMB171		0	12	12	-	Bacillus pseudofirmus OF4		0	9	9	-	Cellulomonas flavigena DSM 20109		0	8
0	628	628	-	Sinorhizobium medicae WSM419		0	287	287	-	Sinorhizobium fredii NGR234		0	13	13	-	Liberibacter crescens BT-1		0	1	1	-	Candidatus Liberibacter asiaticus str. gxpsy		0	894	0	G	Pelagibacterium		0	9	0	-	Bacillus thuringiensis serovar thuringiensis		0	8	5	S	Bacillus coagulans		0	6	0	S	Cellulomonas gilvus		0	8
0	83	1	G	Candidatus Liberibacter		0	265	265	-	Sinorhizobium fredii HH103		0	6	6	S	Candidatus Liberibacter asiaticus		0.04	12952	20	F	Hyphomicrobiaceae		0	894	0	S	Pelagibacterium halotolerans		0	9	9	-	Bacillus thuringiensis serovar thuringiensis str. IS5056		0	3	3	-	Bacillus coagulans 2-6		0	6	6	-	Cellulomonas gilvus ATCC 13127		0	8
0	29	0	S	Candidatus Liberibacter solanacearum		0	538	501	S	Sinorhizobium meliloti		0.02	6832	0	F	Methylobacteriaceae		0.04	11446	0	G	Pelagibacterium		0	894	894	-	Pelagibacterium halotolerans B2		0	8	0	-	[Bacillus thuringiensis] serovar konkukian		0	2	0	S	Bacillus cellulosilyticus		0	21	0	F	Sanguibacteraceae		0	8
0	29	29	-	Candidatus Liberibacter solanacearum CLso-ZC1		0	13	13	-	Sinorhizobium meliloti SM11		0.02	6832	889	G	Methylobacterium		0.04	11446	0	S	Pelagibacterium halotolerans		0	536	12	G	Hyphomicrobium		0	8	8	-	[Bacillus thuringiensis] serovar konkukian str. 97-27		0	2	2	-	Bacillus cellulosilyticus DSM 2522		0	21	0	G	Sanguibacter		0	7
0	20	0	S	Liberibacter crescens		0	12	12	-	Sinorhizobium meliloti Rm41		0.01	1507	0	-	Methylobacterium extorquens group		0.04	11446	11446	-	Pelagibacterium halotolerans B2		0	255	255	S	Hyphomicrobium sp. MC1		0	3	3	-	Bacillus thuringiensis HD-771		0	2	0	S	Bacillus halodurans		0	21	0	S	Sanguibacter keddieii		0	5
0	20	20	-	Liberibacter crescens BT-1		0	6	6	-	Sinorhizobium meliloti AK83		0.01	1507	753	S	Methylobacterium extorquens		0	1125	54	G	Hyphomicrobium		0	214	2	S	Hyphomicrobium denitrificans		0	1	1	-	Bacillus thuringiensis str. Al Hakam		0	2	2	-	Bacillus halodurans C-125		0	21	21	-	Sanguibacter keddieii DSM 10542		0	5
0	17	17	S	Candidatus Liberibacter asiaticus		0	5	5	-	Sinorhizobium meliloti BL225C		0	209	209	-	Methylobacterium extorquens CM4		0	462	6	S	Hyphomicrobium denitrificans		0	160	160	-	Hyphomicrobium denitrificans 1NES1		0	1	1	-	Bacillus thuringiensis Bt407		0	2	2	S	Bacillus sp. 1NLA3E		0	20	0	F	Microbacteriaceae		0	5
0	16	0	S	Candidatus Liberibacter americanus		0	1	1	-	Sinorhizobium meliloti 2011		0	203	203	-	Methylobacterium extorquens AM1		0	256	256	-	Hyphomicrobium denitrificans ATCC 51888		0	52	52	-	Hyphomicrobium denitrificans ATCC 51888		0	1	1	-	Bacillus thuringiensis HD-789		0	1	0	S	Bacillus clausii		0	10	0	G	Clavibacter		0	1
0	16	16	-	Candidatus Liberibacter americanus str. Sao Paulo		0	237	0	S	Sinorhizobium medicae		0	172	172	-	Methylobacterium extorquens DM4		0	200	200	-	Hyphomicrobium denitrificans 1NES1		0	55	0	S	Hyphomicrobium nitrativorans		0	80	7	S	Bacillus cereus		0	1	1	-	Bacillus clausii KSM-K16		0	10	2	S	Clavibacter michiganensis		0	7
0.03	8241	0	F	Methylobacteriaceae		0	237	237	-	Sinorhizobium medicae WSM419		0	170	170	-	Methylobacterium extorquens PA1		0	351	0	S	Hyphomicrobium nitrativorans		0	55	55	-	Hyphomicrobium nitrativorans NL23		0	31	31	-	Bacillus cereus E33L		0	6	0	G	Anoxybacillus		0	6	6	-	Clavibacter michiganensis subsp. sepedonicus		0	7
0.03	8241	1010	G	Methylobacterium		0	40	1	G	Candidatus Liberibacter		0	1285	0	S	Methylobacterium nodulans		0	351	351	-	Hyphomicrobium nitrativorans NL23		0	146	0	G	Rhodomicrobium		0	13	13	-	Bacillus cereus ATCC 14579		0	6	0	S	Anoxybacillus flavithermus		0	1	0	-	Clavibacter michiganensis subsp. nebraskensis		0	3
0.01	1916	0	-	Methylobacterium extorquens group		0	18	0	S	Candidatus Liberibacter solanacearum		0	1285	1285	-	Methylobacterium nodulans ORS 2060		0	258	258	S	Hyphomicrobium sp. MC1		0	146	0	S	Rhodomicrobium vannielii		0	9	0	-	Bacillus cereus biovar anthracis		0	6	6	-	Anoxybacillus flavithermus WK1		0	1	1	-	Clavibacter michiganensis subsp. nebraskensis NCPPB 2581		0	1
0.01	1916	966	S	Methylobacterium extorquens		0	18	18	-	Candidatus Liberibacter solanacearum CLso-ZC1		0	1227	1227	S	Methylobacterium sp. 4-46		0	361	0	G	Rhodomicrobium		0	146	146	-	Rhodomicrobium vannielii ATCC 17100		0	9	9	-	Bacillus cereus biovar anthracis str. CI		0	3	0	G	Halobacillus		0	1	0	-	Clavibacter michiganensis subsp. michiganensis		0	3
0	294	294	-	Methylobacterium extorquens CM4		0	8	0	S	Candidatus Liberibacter americanus		0	1224	0	S	Methylobacterium radiotolerans		0	361	0	S	Rhodomicrobium vannielii		0.01	1459	0	F	Methylobacteriaceae		0	6	6	-	Bacillus cereus Q1		0	3	0	S	Halobacillus halophilus		0	1	1	-	Clavibacter michiganensis subsp. michiganensis NCPPB 382		0	3
0	241	241	-	Methylobacterium extorquens DM4		0	8	8	-	Candidatus Liberibacter americanus str. Sao Paulo		0	1224	1224	-	Methylobacterium radiotolerans JCM 2831		0	361	361	-	Rhodomicrobium vannielii ATCC 17100		0.01	1459	157	G	Methylobacterium		0	3	3	-	Bacillus cereus G9842		0	3	3	-	Halobacillus halophilus DSM 2266		0	9	0	G	Microbacterium		0	1
0	236	236	-	Methylobacterium extorquens AM1		0	7	0	S	Liberibacter crescens		0	700	0	S	Methylobacterium populi		0.04	10720	467	F	Bradyrhizobiaceae		0	368	0	S	Methylobacterium nodulans		0	3	3	-	Bacillus cereus B4264		0	214	0	F	Paenibacillaceae		0	9	0	S	Microbacterium testaceum		0	4
0	179	179	-	Methylobacterium extorquens PA1		0	7	7	-	Liberibacter crescens BT-1		0	700	700	-	Methylobacterium populi BJ001		0.01	4419	0	G	Rhodopseudomonas		0	368	368	-	Methylobacterium nodulans ORS 2060		0	3	3	-	Bacillus cereus 03BB102		0	125	4	G	Paenibacillus		0	9	9	-	Microbacterium testaceum StLB037		0	4
0.01	1521	0	S	Methylobacterium radiotolerans		0	6	3	S	Candidatus Liberibacter asiaticus		0.01	4018	841	F	Xanthobacteraceae		0.01	4419	670	S	Rhodopseudomonas palustris		0	301	0	-	Methylobacterium extorquens group		0	2	2	-	Bacillus cereus F837/76		0	62	27	S	Paenibacillus mucilaginosus		0	1	0	G	Leifsonia		0	4
0.01	1521	1521	-	Methylobacterium radiotolerans JCM 2831		0	3	3	-	Candidatus Liberibacter asiaticus str. gxpsy		0	1328	0	G	Starkeya		0	936	936	-	Rhodopseudomonas palustris DX-1		0	301	180	S	Methylobacterium extorquens		0	1	1	-	Bacillus cereus AH187		0	27	27	-	Paenibacillus mucilaginosus KNP414		0	1	0	S	Leifsonia xyli		0	4
0.01	1494	1494	S	Methylobacterium sp. 4-46		0.02	4146	0	F	Methylobacteriaceae		0	1328	0	S	Starkeya novella		0	647	647	-	Rhodopseudomonas palustris BisB18		0	48	48	-	Methylobacterium extorquens CM4		0	1	1	-	Bacillus cereus AH820		0	8	8	-	Paenibacillus mucilaginosus K02		0	1	0	-	Leifsonia xyli subsp. cynodontis		0	4
0.01	1382	0	S	Methylobacterium nodulans		0.02	4146	659	G	Methylobacterium		0	1328	1328	-	Starkeya novella DSM 506		0	557	557	-	Rhodopseudomonas palustris TIE-1		0	33	33	-	Methylobacterium extorquens AM1		0	1	1	-	Bacillus cereus FRI-35		0	25	25	S	Paenibacillus sp. Y412MC10		0	1	1	-	Leifsonia xyli subsp. cynodontis DSM 46306		0	4
0.01	1382	1382	-	Methylobacterium nodulans ORS 2060		0	987	0	S	Methylobacterium nodulans		0	1039	0	G	Xanthobacter		0	545	545	-	Rhodopseudomonas palustris HaA2		0	22	22	-	Methylobacterium extorquens PA1		0	9	7	S	Bacillus anthracis		0	16	0	S	Paenibacillus polymyxa		0	12	0	F	Dermabacteraceae		0	3
0	918	0	S	Methylobacterium populi		0	987	987	-	Methylobacterium nodulans ORS 2060		0	1039	0	S	Xanthobacter autotrophicus		0	509	509	-	Rhodopseudomonas palustris BisA53		0	18	18	-	Methylobacterium extorquens DM4		0	1	1	-	Bacillus anthracis str. CDC 684		0	16	16	-	Paenibacillus polymyxa M1		0	12	0	G	Brachybacterium		0	3
0	918	918	-	Methylobacterium populi BJ001		0	840	0	S	Methylobacterium radiotolerans		0	1039	1039	-	Xanthobacter autotrophicus Py2		0	398	398	-	Rhodopseudomonas palustris BisB5		0	282	0	S	Methylobacterium radiotolerans		0	1	1	-	Bacillus anthracis str. H9401		0	8	8	S	Paenibacillus sp. JDR-2		0	12	0	S	Brachybacterium faecium		0	1
0.02	5244	23	F	Phyllobacteriaceae		0	840	840	-	Methylobacterium radiotolerans JCM 2831		0	810	0	G	Azorhizobium		0	157	157	-	Rhodopseudomonas palustris CGA009		0	282	282	-	Methylobacterium radiotolerans JCM 2831		0	6	0	S	Bacillus toyonensis		0	6	0	S	Paenibacillus terrae		0	12	12	-	Brachybacterium faecium DSM 4810		0	64
0.02	4590	823	G	Mesorhizobium		0	751	0	-	Methylobacterium extorquens group		0	810	0	S	Azorhizobium caulinodans		0.01	3922	480	G	Bradyrhizobium		0	200	200	S	Methylobacterium sp. 4-46		0	6	6	-	Bacillus toyonensis BCT-7112		0	6	6	-	Paenibacillus terrae HPL-003		0	11	0	F	Intrasporangiaceae		0.04	1315
0	1079	0	S	Mesorhizobium loti		0	751	391	S	Methylobacterium extorquens		0	810	810	-	Azorhizobium caulinodans ORS 571		0	799	799	S	Bradyrhizobium sp. BTAi1		0	151	0	S	Methylobacterium populi		0	110	0	S	Bacillus infantis		0	4	0	S	Paenibacillus larvae		0	11	0	G	Intrasporangium		0.03	1095
0	1079	1079	-	Mesorhizobium loti MAFF303099		0	113	113	-	Methylobacterium extorquens AM1		0.01	3370	28	F	Phyllobacteriaceae		0	591	591	S	Bradyrhizobium sp. ORS 278		0	151	151	-	Methylobacterium populi BJ001		0	110	110	-	Bacillus infantis NRRL B-14911		0	4	0	-	Paenibacillus larvae subsp. larvae		0	11	0	S	Intrasporangium calvum		0.01	502
0	935	0	S	Mesorhizobium ciceri		0	100	100	-	Methylobacterium extorquens CM4		0.01	2829	506	G	Mesorhizobium		0	564	0	S	Bradyrhizobium diazoefficiens		0	524	20	F	Brucellaceae		0	76	13	-	Bacillus subtilis group		0	4	4	-	Paenibacillus larvae subsp. larvae DSM 25430		0	11	11	-	Intrasporangium calvum DSM 43043		0	148
0	935	0	-	Mesorhizobium ciceri biovar biserrulae		0	89	89	-	Methylobacterium extorquens DM4		0	651	0	S	Mesorhizobium loti		0	564	564	-	Bradyrhizobium diazoefficiens USDA 110		0	352	0	G	Ochrobactrum		0	31	3	S	Bacillus amyloliquefaciens		0	59	0	G	Brevibacillus		0	6	0	F	Jonesiaceae		0	56
0	935	935	-	Mesorhizobium ciceri biovar biserrulae WSM1271		0	58	58	-	Methylobacterium extorquens PA1		0	651	651	-	Mesorhizobium loti MAFF303099		0	522	0	S	Bradyrhizobium oligotrophicum		0	352	0	S	Ochrobactrum anthropi		0	28	28	-	Bacillus amyloliquefaciens LFB112		0	59	0	S	Brevibacillus brevis		0	6	0	G	Jonesia		0	11
0	892	0	S	Mesorhizobium opportunistum		0	545	545	S	Methylobacterium sp. 4-46		0	586	0	S	Mesorhizobium ciceri		0	522	522	-	Bradyrhizobium oligotrophicum S58		0	352	352	-	Ochrobactrum anthropi ATCC 49188		0	11	0	S	Bacillus atrophaeus		0	59	59	-	Brevibacillus brevis NBRC 100599		0	6	0	S	Jonesia denitrificans		0	2
0	892	892	-	Mesorhizobium opportunistum WSM2075		0	364	0	S	Methylobacterium populi		0	586	0	-	Mesorhizobium ciceri biovar biserrulae		0	512	512	S	Bradyrhizobium sp. S23321		0	152	144	G	Brucella		0	11	11	-	Bacillus atrophaeus 1942		0	30	0	G	Thermobacillus		0	6	6	-	Jonesia denitrificans DSM 20603		0	28
0	861	0	S	Mesorhizobium australicum		0	364	364	-	Methylobacterium populi BJ001		0	586	586	-	Mesorhizobium ciceri biovar biserrulae WSM1271		0	454	0	S	Bradyrhizobium japonicum		0	5	5	S	Brucella abortus		0	10	1	S	Bacillus subtilis		0	30	0	S	Thermobacillus composti		0	6	0	F	Dermacoccaceae		0	28
0	861	861	-	Mesorhizobium australicum WSM2073		0.01	3234	9	F	Phyllobacteriaceae		0	567	0	S	Mesorhizobium opportunistum		0	454	454	-	Bradyrhizobium japonicum USDA 6		0	2	0	S	Brucella melitensis		0	4	4	-	Bacillus subtilis BSn5		0	30	30	-	Thermobacillus composti KWC4		0	6	0	G	Kytococcus		0	77
0	631	0	G	Chelativorans		0.01	2885	581	G	Mesorhizobium		0	567	567	-	Mesorhizobium opportunistum WSM2075		0	1075	30	G	Nitrobacter		0	2	2	-	Brucella melitensis NI		0	3	1	-	Bacillus subtilis subsp. spizizenii		0	80	3	F	Alicyclobacillaceae		0	6	0	S	Kytococcus sedentarius		0	77
0	631	631	S	Chelativorans sp. BNC1		0	615	0	S	Mesorhizobium ciceri		0	519	0	S	Mesorhizobium australicum		0	600	0	S	Nitrobacter winogradskyi		0	1	0	S	Brucella pinnipedialis		0	1	1	-	Bacillus subtilis subsp. spizizenii str. W23		0	65	0	G	Alicyclobacillus		0	6	6	-	Kytococcus sedentarius DSM 20547		0	68
0.02	4227	763	F	Xanthobacteraceae		0	615	0	-	Mesorhizobium ciceri biovar biserrulae		0	519	519	-	Mesorhizobium australicum WSM2073		0	600	600	-	Nitrobacter winogradskyi Nb-255		0	1	1	-	Brucella pinnipedialis B2/94		0	1	1	-	Bacillus subtilis subsp. spizizenii TU-B-10		0	65	0	S	Alicyclobacillus acidocaldarius		0	4	0	F	Promicromonosporaceae		0	68
0.01	1489	0	G	Starkeya		0	615	615	-	Mesorhizobium ciceri biovar biserrulae WSM1271		0	513	0	G	Chelativorans		0	445	0	S	Nitrobacter hamburgensis		0	442	0	F	Bartonellaceae		0	2	0	-	Bacillus subtilis subsp. subtilis		0	65	19	-	Alicyclobacillus acidocaldarius subsp. acidocaldarius		0	4	0	G	Xylanimonas		0	6
0.01	1489	0	S	Starkeya novella		0	603	0	S	Mesorhizobium loti		0	513	513	S	Chelativorans sp. BNC1		0	445	445	-	Nitrobacter hamburgensis X14		0	442	4	G	Bartonella		0	2	2	-	Bacillus subtilis subsp. subtilis str. RO-NN-1		0	30	30	-	Alicyclobacillus acidocaldarius subsp. acidocaldarius DSM 446		0	4	0	S	Xylanimonas cellulosilytica		0	1
0.01	1489	1489	-	Starkeya novella DSM 506		0	603	603	-	Mesorhizobium loti MAFF303099		0.01	1935	9	F	Hyphomicrobiaceae		0	837	0	G	Oligotropha		0	379	0	S	Bartonella bacilliformis		0	5	0	S	Bacillus licheniformis		0	16	16	-	Alicyclobacillus acidocaldarius subsp. acidocaldarius Tc-4-1		0	4	4	-	Xylanimonas cellulosilytica DSM 15894		0	40
0	1022	0	G	Azorhizobium		0	588	0	S	Mesorhizobium opportunistum		0	989	36	G	Hyphomicrobium		0	837	836	S	Oligotropha carboxidovorans		0	379	379	-	Bartonella bacilliformis KC583		0	5	5	-	Bacillus licheniformis DSM 13 = ATCC 14580		0	12	0	G	Kyrpidia		0	224	0	O	Streptomycetales		0	21
0	1022	0	S	Azorhizobium caulinodans		0	588	588	-	Mesorhizobium opportunistum WSM2075		0	393	14	S	Hyphomicrobium denitrificans		0	1	1	-	Oligotropha carboxidovorans OM4		0	27	1	S	Bartonella quintana		0	5	0	S	Bacillus paralicheniformis		0	12	0	S	Kyrpidia tusciae		0	224	1	F	Streptomycetaceae		0	21
0	1022	1022	-	Azorhizobium caulinodans ORS 571		0	498	0	S	Mesorhizobium australicum		0	191	191	-	Hyphomicrobium denitrificans 1NES1		0.03	9944	65	F	Phyllobacteriaceae		0	26	26	-	Bartonella quintana str. Toulouse		0	5	5	-	Bacillus paralicheniformis ATCC 9945a		0	12	12	-	Kyrpidia tusciae DSM 2912		0	219	17	G	Streptomyces		0	19
0	953	0	G	Xanthobacter		0	498	498	-	Mesorhizobium australicum WSM2073		0	188	188	-	Hyphomicrobium denitrificans ATCC 51888		0.03	8388	1703	G	Mesorhizobium		0	12	0	S	Bartonella vinsonii		0	1	1	S	Bacillus methylotrophicus		0	66	0	F	Staphylococcaceae		0	46	0	S	Streptomyces fulvissimus		0	19
0	953	0	S	Xanthobacter autotrophicus		0	340	0	G	Chelativorans		0	348	0	S	Hyphomicrobium nitrativorans		0.01	1784	0	S	Mesorhizobium loti		0	12	0	-	Bartonella vinsonii subsp. berkhoffii		0	66	30	S	Bacillus megaterium		0	66	2	G	Staphylococcus		0	46	46	-	Streptomyces fulvissimus DSM 40593		0	19
0	953	953	-	Xanthobacter autotrophicus Py2		0	340	340	S	Chelativorans sp. BNC1		0	348	348	-	Hyphomicrobium nitrativorans NL23		0.01	1784	1784	-	Mesorhizobium loti MAFF303099		0	12	12	-	Bartonella vinsonii subsp. berkhoffii str. Winnie		0	27	27	-	Bacillus megaterium QM B1551		0	26	0	S	Staphylococcus warneri		0	23	0	S	Streptomyces scabiei		0	26
0.01	2621	14	F	Hyphomicrobiaceae		0.01	1681	290	F	Xanthobacteraceae		0	212	212	S	Hyphomicrobium sp. MC1		0.01	1662	0	S	Mesorhizobium ciceri		0	9	0	S	Bartonella grahamii		0	7	7	-	Bacillus megaterium DSM 319		0	26	26	-	Staphylococcus warneri SG1		0	23	23	-	Streptomyces scabiei 87.22		0	26
0.01	1496	43	G	Hyphomicrobium		0	638	0	G	Starkeya		0	602	0	G	Pelagibacterium		0.01	1662	0	-	Mesorhizobium ciceri biovar biserrulae		0	9	9	-	Bartonella grahamii as4aup		0	2	2	-	Bacillus megaterium WSH-002		0	17	14	S	Staphylococcus epidermidis		0	21	0	S	Streptomyces bingchenggensis		0	26
0	640	21	S	Hyphomicrobium denitrificans		0	638	0	S	Starkeya novella		0	602	0	S	Pelagibacterium halotolerans		0.01	1662	1662	-	Mesorhizobium ciceri biovar biserrulae WSM1271		0	7	0	S	Bartonella australis		0	21	0	S	Bacillus pseudofirmus		0	3	3	-	Staphylococcus epidermidis ATCC 12228		0	21	21	-	Streptomyces bingchenggensis BCW-1		0	16
0	337	337	-	Hyphomicrobium denitrificans 1NES1		0	638	638	-	Starkeya novella DSM 506		0	602	602	-	Pelagibacterium halotolerans B2		0.01	1627	0	S	Mesorhizobium opportunistum		0	7	7	-	Bartonella australis Aust/NH1		0	21	21	-	Bacillus pseudofirmus OF4		0	12	4	S	Staphylococcus aureus		0	15	15	S	Streptomyces sp. SirexAA-E		0	16
0	282	282	-	Hyphomicrobium denitrificans ATCC 51888		0	383	0	G	Azorhizobium		0	335	0	G	Rhodomicrobium		0.01	1627	1627	-	Mesorhizobium opportunistum WSM2075		0	3	0	S	Bartonella clarridgeiae		0	7	0	S	Bacillus coagulans		0	4	1	-	Staphylococcus aureus subsp. aureus		0	14	0	S	Streptomyces avermitilis		0.01	274
0	419	419	S	Hyphomicrobium sp. MC1		0	383	0	S	Azorhizobium caulinodans		0	335	0	S	Rhodomicrobium vannielii		0.01	1612	0	S	Mesorhizobium australicum		0	3	3	-	Bartonella clarridgeiae 73		0	5	5	-	Bacillus coagulans 2-6		0	2	2	-	Staphylococcus aureus subsp. aureus 6850		0	14	14	-	Streptomyces avermitilis MA-4680 = NBRC 14893		0.01	274
0	394	0	S	Hyphomicrobium nitrativorans		0	383	383	-	Azorhizobium caulinodans ORS 571		0	335	335	-	Rhodomicrobium vannielii ATCC 17100		0.01	1612	1612	-	Mesorhizobium australicum WSM2073		0	1	0	S	Bartonella tribocorum		0	2	2	-	Bacillus coagulans 36D1		0	1	1	-	Staphylococcus aureus subsp. aureus LGA251		0	13	0	S	Streptomyces venezuelae		0.01	274
0	394	394	-	Hyphomicrobium nitrativorans NL23		0	370	0	G	Xanthobacter		0	906	51	F	Beijerinckiaceae		0.01	1491	0	G	Chelativorans		0	1	1	-	Bartonella tribocorum CIP 105476		0	5	5	S	Bacillus sp. 1NLA3E		0	4	4	-	Staphylococcus aureus CA-347		0	13	13	-	Streptomyces venezuelae ATCC 10712		0	77
0	664	0	G	Pelagibacterium		0	370	0	S	Xanthobacter autotrophicus		0	600	0	G	Methylocella		0.01	1491	1491	S	Chelativorans sp. BNC1		0	142	0	F	Beijerinckiaceae		0	2	0	S	Bacillus clausii		0	4	0	S	Staphylococcus pasteuri		0	12	0	S	Streptomyces hygroscopicus		0	45
0	664	0	S	Pelagibacterium halotolerans		0	370	370	-	Xanthobacter autotrophicus Py2		0	600	0	S	Methylocella silvestris		0.02	5347	1633	F	Xanthobacteraceae		0	94	0	G	Methylocella		0	2	2	-	Bacillus clausii KSM-K16		0	4	4	-	Staphylococcus pasteuri SP1		0	12	12	-	Streptomyces hygroscopicus subsp. jinggangensis		0	40
0	664	664	-	Pelagibacterium halotolerans B2		0	1339	5	F	Hyphomicrobiaceae		0	600	600	-	Methylocella silvestris BL2		0.01	1529	0	G	Starkeya		0	94	0	S	Methylocella silvestris		0	2	0	S	Bacillus halodurans		0	3	0	S	Staphylococcus haemolyticus		0	12	0	S	Streptomyces violaceusniger		0	35
0	447	0	G	Rhodomicrobium		0	591	0	G	Pelagibacterium		0	255	0	G	Beijerinckia		0.01	1529	0	S	Starkeya novella		0	94	94	-	Methylocella silvestris BL2		0	2	2	-	Bacillus halodurans C-125		0	3	3	-	Staphylococcus haemolyticus JCSC1435		0	12	12	-	Streptomyces violaceusniger Tu 4113		0.01	228
0	447	0	S	Rhodomicrobium vannielii		0	591	0	S	Pelagibacterium halotolerans		0	255	0	S	Beijerinckia indica		0.01	1529	1529	-	Starkeya novella DSM 506		0	48	0	G	Beijerinckia		0	6	0	G	Amphibacillus		0	1	0	S	Staphylococcus carnosus		0	10	0	-	Streptomyces griseus group		0	118
0	447	447	-	Rhodomicrobium vannielii ATCC 17100		0	591	591	-	Pelagibacterium halotolerans B2		0	255	0	-	Beijerinckia indica subsp. indica		0	1287	0	G	Xanthobacter		0	48	0	S	Beijerinckia indica		0	6	0	S	Amphibacillus xylanus		0	1	0	-	Staphylococcus carnosus subsp. carnosus		0	10	0	-	Streptomyces griseus subgroup		0	118
0	999	32	F	Beijerinckiaceae		0	570	12	G	Hyphomicrobium		0	255	255	-	Beijerinckia indica subsp. indica ATCC 9039		0	1287	0	S	Xanthobacter autotrophicus		0	48	0	-	Beijerinckia indica subsp. indica		0	6	6	-	Amphibacillus xylanus NBRC 15112		0	1	1	-	Staphylococcus carnosus subsp. carnosus TM300		0	10	0	S	Streptomyces griseus		0	108
0	649	0	G	Methylocella		0	272	11	S	Hyphomicrobium denitrificans		0	835	23	F	Brucellaceae		0	1287	1287	-	Xanthobacter autotrophicus Py2		0	48	48	-	Beijerinckia indica subsp. indica ATCC 9039		0	5	0	G	Halobacillus		0	1	0	S	Staphylococcus pseudintermedius		0	10	0	-	Streptomyces griseus subsp. griseus		0	108
0	649	0	S	Methylocella silvestris		0	173	173	-	Hyphomicrobium denitrificans ATCC 51888		0	578	0	G	Ochrobactrum		0	898	0	G	Azorhizobium		0	118	0	F	Rhodobiaceae		0	5	0	S	Halobacillus halophilus		0	1	1	-	Staphylococcus pseudintermedius HKU10-03		0	10	10	-	Streptomyces griseus subsp. griseus NBRC 13350		0	57
0	649	649	-	Methylocella silvestris BL2		0	88	88	-	Hyphomicrobium denitrificans 1NES1		0	578	0	S	Ochrobactrum anthropi		0	898	0	S	Azorhizobium caulinodans		0	118	0	G	Parvibaculum		0	5	5	-	Halobacillus halophilus DSM 2266		0	37	0	F	Listeriaceae		0	9	0	S	Streptomyces albus		0	57
0	318	0	G	Beijerinckia		0	150	0	S	Hyphomicrobium nitrativorans		0	578	578	-	Ochrobactrum anthropi ATCC 49188		0	898	898	-	Azorhizobium caulinodans ORS 571		0	118	0	S	Parvibaculum lavamentivorans		0	4	0	G	Anoxybacillus		0	37	0	G	Listeria		0	9	9	-	Streptomyces albus J1074		0	16
0	318	0	S	Beijerinckia indica		0	150	150	-	Hyphomicrobium nitrativorans NL23		0	234	229	G	Brucella		0.01	4388	0	F	Methylobacteriaceae		0	118	118	-	Parvibaculum lavamentivorans DS-1		0	4	0	S	Anoxybacillus flavithermus		0	25	22	S	Listeria monocytogenes		0	9	0	S	Streptomyces cattleya		0	12
0	318	0	-	Beijerinckia indica subsp. indica		0	136	136	S	Hyphomicrobium sp. MC1		0	3	0	S	Brucella pinnipedialis		0.01	4388	509	G	Methylobacterium		0	87	0	F	Methylocystaceae		0	4	4	-	Anoxybacillus flavithermus WK1		0	1	1	-	Listeria monocytogenes SLCC7179		0	9	9	-	Streptomyces cattleya NRRL 8057 = DSM 46488		0	12
0	318	318	-	Beijerinckia indica subsp. indica ATCC 9039		0	173	0	G	Rhodomicrobium		0	3	3	-	Brucella pinnipedialis B2/94		0	1093	0	-	Methylobacterium extorquens group		0	87	0	G	Methylocystis		0	365	7	F	Paenibacillaceae		0	1	1	-	Listeria monocytogenes SLCC2376		0	7	0	S	Streptomyces davawensis		0	1
0	917	34	F	Brucellaceae		0	173	0	S	Rhodomicrobium vannielii		0	1	0	S	Brucella suis		0	1093	575	S	Methylobacterium extorquens		0	87	87	S	Methylocystis sp. SC2		0	205	6	G	Paenibacillus		0	1	1	-	Listeria monocytogenes SLCC2372		0	7	7	-	Streptomyces davawensis JCM 4913		0.01	206
0	484	0	G	Ochrobactrum		0	173	173	-	Rhodomicrobium vannielii ATCC 17100		0	1	0	-	Brucella suis bv. 2		0	151	151	-	Methylobacterium extorquens AM1		0.02	5988	7	O	Rhodobacterales		0	114	72	S	Paenibacillus mucilaginosus		0	9	0	S	Listeria seeligeri		0	5	0	S	Streptomyces collinus		0	160
0	484	0	S	Ochrobactrum anthropi		0	1019	31	F	Brucellaceae		0	1	1	-	Brucella suis ATCC 23445		0	136	136	-	Methylobacterium extorquens PA1		0.02	5024	246	F	Rhodobacteraceae		0	31	31	-	Paenibacillus mucilaginosus KNP414		0	9	9	-	Listeria seeligeri serovar 1/2b str. SLCC3954		0	5	5	-	Streptomyces collinus Tu 365		0	160
0	484	484	-	Ochrobactrum anthropi ATCC 49188		0	763	0	G	Ochrobactrum		0	1	0	S	Brucella ceti		0	132	132	-	Methylobacterium extorquens DM4		0	1200	7	G	Rhodobacter		0	9	9	-	Paenibacillus mucilaginosus K02		0	2	0	S	Listeria welshimeri		0	4	0	-	Streptomyces albidoflavus group		0	45
0	399	391	G	Brucella		0	763	0	S	Ochrobactrum anthropi		0	1	1	-	Brucella ceti TE10759-12		0	99	99	-	Methylobacterium extorquens CM4		0	966	427	S	Rhodobacter sphaeroides		0	2	2	-	Paenibacillus mucilaginosus 3016		0	2	2	-	Listeria welshimeri serovar 6b str. SLCC5334		0	4	0	S	Streptomyces coelicolor		0	45
0	3	3	S	Brucella abortus		0	763	763	-	Ochrobactrum anthropi ATCC 49188		0	499	0	F	Methylocystaceae		0	821	0	S	Methylobacterium nodulans		0	240	240	-	Rhodobacter sphaeroides ATCC 17025		0	38	38	S	Paenibacillus sp. Y412MC10		0	1	0	S	Listeria ivanovii		0	4	4	-	Streptomyces coelicolor A3(2)		0	45
0	2	1	S	Brucella melitensis		0	225	219	G	Brucella		0	499	0	G	Methylocystis		0	821	821	-	Methylobacterium nodulans ORS 2060		0	134	134	-	Rhodobacter sphaeroides KD131		0	17	0	S	Paenibacillus terrae		0	1	0	-	Listeria ivanovii subsp. ivanovii		0	2	0	S	Streptomyces pratensis		0.02	678
0	1	0	-	Brucella melitensis bv. 1		0	2	0	S	Brucella ovis		0	499	499	S	Methylocystis sp. SC2		0	728	0	S	Methylobacterium radiotolerans		0	124	124	-	Rhodobacter sphaeroides ATCC 17029		0	17	17	-	Paenibacillus terrae HPL-003		0	1	1	-	Listeria ivanovii subsp. ivanovii PAM 55		0	2	2	-	Streptomyces pratensis ATCC 33331		0.01	362
0	1	1	-	Brucella melitensis bv. 1 str. 16M		0	2	2	-	Brucella ovis ATCC 25840		0	462	0	F	Rhodobiaceae		0	728	728	-	Methylobacterium radiotolerans JCM 2831		0	41	41	-	Rhodobacter sphaeroides 2.4.1		0	15	15	S	Paenibacillus sp. JDR-2		0	26	0	-	Bacillales incertae sedis		0	4	0	G	Kitasatospora		0.01	179
0	1	0	S	Brucella ovis		0	2	1	S	Brucella suis		0	462	0	G	Parvibaculum		0	686	686	S	Methylobacterium sp. 4-46		0	227	0	S	Rhodobacter capsulatus		0	13	0	S	Paenibacillus polymyxa		0	26	0	-	Bacillales Family XII. Incertae Sedis		0	4	0	S	Kitasatospora setae		0	109
0	1	1	-	Brucella ovis ATCC 25840		0	1	0	-	Brucella suis bv. 2		0	462	0	S	Parvibaculum lavamentivorans		0	551	0	S	Methylobacterium populi		0	227	227	-	Rhodobacter capsulatus SB 1003		0	13	13	-	Paenibacillus polymyxa M1		0	26	4	G	Exiguobacterium		0	4	4	-	Kitasatospora setae KM-6054		0	109
0	1	0	S	Brucella suis		0	1	1	-	Brucella suis ATCC 23445		0	462	462	-	Parvibaculum lavamentivorans DS-1		0	551	551	-	Methylobacterium populi BJ001		0	1167	36	G	Paracoccus		0	2	0	S	Paenibacillus larvae		0	18	18	S	Exiguobacterium sp. AT1b		0	167	0	O	Pseudonocardiales		0	70
0	1	0	-	Brucella suis bv. 2		0	1	0	S	Brucella melitensis		0	422	0	F	Bartonellaceae		0.01	2375	102	F	Brucellaceae		0	900	0	S	Paracoccus denitrificans		0	2	0	-	Paenibacillus larvae subsp. larvae		0	2	0	S	Exiguobacterium antarcticum		0	167	6	F	Pseudonocardiaceae		0	71
0	1	1	-	Brucella suis ATCC 23445		0	1	0	-	Brucella melitensis bv. 1		0	422	10	G	Bartonella		0.01	1501	0	G	Ochrobactrum		0	900	900	-	Paracoccus denitrificans PD1222		0	2	2	-	Paenibacillus larvae subsp. larvae DSM 25430		0	2	2	-	Exiguobacterium antarcticum B7		0	63	0	G	Pseudonocardia		0	71
0	1	1	S	Brucella canis		0	1	1	-	Brucella melitensis bv. 1 str. 16M		0	262	0	S	Bartonella bacilliformis		0.01	1501	0	S	Ochrobactrum anthropi		0	231	0	S	Paracoccus aminophilus		0	86	0	G	Thermobacillus		0	2	0	S	Exiguobacterium sibiricum		0	63	0	S	Pseudonocardia dioxanivorans		0	71
0	644	0	F	Methylocystaceae		0	1	1	S	Brucella canis		0	262	262	-	Bartonella bacilliformis KC583		0.01	1501	1501	-	Ochrobactrum anthropi ATCC 49188		0	231	231	-	Paracoccus aminophilus JCM 7686		0	86	0	S	Thermobacillus composti		0	2	2	-	Exiguobacterium sibiricum 255-15		0	63	63	-	Pseudonocardia dioxanivorans CB1190		0	53
0	644	0	G	Methylocystis		0	293	8	F	Beijerinckiaceae		0	68	3	S	Bartonella quintana		0	772	752	G	Brucella		0	471	0	G	Ketogulonicigenium		0	86	86	-	Thermobacillus composti KWC4		0	11	0	F	Planococcaceae		0	39	0	G	Amycolatopsis		0	40
0	644	644	S	Methylocystis sp. SC2		0	188	0	G	Methylocella		0	64	64	-	Bartonella quintana str. Toulouse		0	6	0	S	Brucella ovis		0	471	462	S	Ketogulonicigenium vulgare		0	67	0	G	Brevibacillus		0	11	0	G	Solibacillus		0	20	20	S	Amycolatopsis mediterranei		0	13
0	490	0	F	Rhodobiaceae		0	188	0	S	Methylocella silvestris		0	1	1	-	Bartonella quintana RM-11		0	6	6	-	Brucella ovis ATCC 25840		0	6	6	-	Ketogulonicigenium vulgare WSH-001		0	67	0	S	Brevibacillus brevis		0	11	0	S	Solibacillus silvestris		0	19	0	S	Amycolatopsis orientalis		0	13
0	490	0	G	Parvibaculum		0	188	188	-	Methylocella silvestris BL2		0	46	0	S	Bartonella vinsonii		0	5	2	S	Brucella melitensis		0	3	3	-	Ketogulonicigenium vulgare Y25		0	67	67	-	Brevibacillus brevis NBRC 100599		0	11	11	-	Solibacillus silvestris StLB046		0	19	19	-	Amycolatopsis orientalis HCCB10007		0	50
0	490	0	S	Parvibaculum lavamentivorans		0	97	0	G	Beijerinckia		0	46	0	-	Bartonella vinsonii subsp. berkhoffii		0	3	0	-	Brucella melitensis bv. 1		0	454	44	G	Phaeobacter		0	201	0	F	Staphylococcaceae		0	5	0	F	Sporolactobacillaceae		0	24	0	G	Saccharopolyspora		0	50
0	490	490	-	Parvibaculum lavamentivorans DS-1		0	97	0	S	Beijerinckia indica		0	46	46	-	Bartonella vinsonii subsp. berkhoffii str. Winnie		0	3	3	-	Brucella melitensis bv. 1 str. 16M		0	294	0	S	Phaeobacter inhibens		0	196	7	G	Staphylococcus		0	5	0	-	unclassified Sporolactobacillaceae		0	24	0	S	Saccharopolyspora erythraea		0	50
0	426	0	F	Bartonellaceae		0	97	0	-	Beijerinckia indica subsp. indica		0	17	0	S	Bartonella grahamii		0	3	0	S	Brucella ceti		0	294	294	-	Phaeobacter inhibens DSM 17395		0	82	56	S	Staphylococcus epidermidis		0	5	0	S	[Bacillus] selenitireducens		0	24	24	-	Saccharopolyspora erythraea NRRL 2338		0.01	296
0	426	32	G	Bartonella		0	97	97	-	Beijerinckia indica subsp. indica ATCC 9039		0	17	17	-	Bartonella grahamii as4aup		0	3	3	-	Brucella ceti TE10759-12		0	116	2	S	Phaeobacter gallaeciensis		0	14	14	-	Staphylococcus epidermidis RP62A		0	5	5	-	[Bacillus] selenitireducens MLS10		0	17	0	G	Actinosynnema		0	96
0	281	0	S	Bartonella bacilliformis		0	195	0	F	Bartonellaceae		0	9	0	S	Bartonella australis		0	2	0	S	Brucella pinnipedialis		0	103	103	-	Phaeobacter gallaeciensis DSM 26640		0	12	12	-	Staphylococcus epidermidis ATCC 12228		0	756	386	O	Lactobacillales		0	17	0	S	Actinosynnema mirum		0	96
0	281	281	-	Bartonella bacilliformis KC583		0	195	14	G	Bartonella		0	9	9	-	Bartonella australis Aust/NH1		0	2	2	-	Brucella pinnipedialis B2/94		0	11	11	-	Phaeobacter gallaeciensis 2.10		0	67	28	S	Staphylococcus aureus		0	243	7	F	Streptococcaceae		0	17	17	-	Actinosynnema mirum DSM 43827		0	96
0	43	6	S	Bartonella quintana		0	82	0	S	Bartonella bacilliformis		0	5	0	S	Bartonella tribocorum		0	2	0	S	Brucella microti		0	413	3	G	Ruegeria		0	20	20	-	Staphylococcus aureus CA-347		0	164	11	G	Streptococcus		0	9	0	G	Saccharomonospora		0	73
0	33	33	-	Bartonella quintana str. Toulouse		0	82	82	-	Bartonella bacilliformis KC583		0	5	5	-	Bartonella tribocorum CIP 105476		0	2	2	-	Brucella microti CCM 4915		0	207	0	S	Ruegeria pomeroyi		0	18	17	-	Staphylococcus aureus subsp. aureus		0	33	22	S	Streptococcus thermophilus		0	9	0	S	Saccharomonospora viridis		0	73
0	4	4	-	Bartonella quintana RM-11		0	57	0	S	Bartonella australis		0	4	0	S	Bartonella clarridgeiae		0	1	0	S	Brucella suis		0	207	207	-	Ruegeria pomeroyi DSS-3		0	1	1	-	Staphylococcus aureus subsp. aureus Mu50		0	7	7	-	Streptococcus thermophilus JIM 8232		0	9	9	-	Saccharomonospora viridis DSM 43017		0	73
0	21	0	S	Bartonella grahamii		0	57	57	-	Bartonella australis Aust/NH1		0	4	4	-	Bartonella clarridgeiae 73		0	1	0	-	Brucella suis bv. 2		0	203	203	S	Ruegeria sp. TM1040		0	1	1	-	Staphylococcus aureus RF122		0	4	4	-	Streptococcus thermophilus LMD-9		0	9	0	G	Saccharothrix		0	73
0	21	21	-	Bartonella grahamii as4aup		0	21	3	S	Bartonella quintana		0	1	0	S	Bartonella henselae		0	1	1	-	Brucella suis ATCC 23445		0	238	0	G	Leisingera		0	31	0	S	Staphylococcus warneri		0	30	9	S	Streptococcus pneumoniae		0	9	0	S	Saccharothrix espanaensis		0	73
0	15	0	S	Bartonella australis		0	13	13	-	Bartonella quintana str. Toulouse		0	1	1	-	Bartonella henselae str. Houston-1		0	1	1	S	Brucella canis		0	238	0	S	Leisingera methylohalidivorans		0	31	31	-	Staphylococcus warneri SG1		0	11	11	-	Streptococcus pneumoniae CGSP14		0	9	9	-	Saccharothrix espanaensis DSM 44229		0	73
0	15	15	-	Bartonella australis Aust/NH1		0	5	5	-	Bartonella quintana RM-11		0.06	17781	12	O	Rhodobacterales		0	781	9	F	Beijerinckiaceae		0	238	238	-	Leisingera methylohalidivorans DSM 14336		0	2	0	S	Staphylococcus carnosus		0	9	9	-	Streptococcus pneumoniae TCH8431/19A		0	60	2	O	Streptosporangiales		0	38
0	12	0	S	Bartonella henselae		0	9	0	S	Bartonella grahamii		0.06	16828	540	F	Rhodobacteraceae		0	462	0	G	Methylocella		0	233	0	G	Dinoroseobacter		0	2	0	-	Staphylococcus carnosus subsp. carnosus		0	1	1	-	Streptococcus pneumoniae 670-6B		0	35	0	F	Streptosporangiaceae		0	30
0	12	12	-	Bartonella henselae str. Houston-1		0	9	9	-	Bartonella grahamii as4aup		0.02	4794	51	G	Rhodobacter		0	462	0	S	Methylocella silvestris		0	233	0	S	Dinoroseobacter shibae		0	2	2	-	Staphylococcus carnosus subsp. carnosus TM300		0	22	0	S	Streptococcus pseudopneumoniae		0	35	0	G	Streptosporangium		0	30
0	11	0	S	Bartonella vinsonii		0	9	0	S	Bartonella vinsonii		0.01	3283	1370	S	Rhodobacter sphaeroides		0	462	462	-	Methylocella silvestris BL2		0	233	233	-	Dinoroseobacter shibae DFL 12 = DSM 16493		0	2	0	S	Staphylococcus pasteuri		0	22	22	-	Streptococcus pseudopneumoniae IS7493		0	35	0	S	Streptosporangium roseum		0	6
0	11	0	-	Bartonella vinsonii subsp. berkhoffii		0	9	0	-	Bartonella vinsonii subsp. berkhoffii		0	1314	1314	-	Rhodobacter sphaeroides ATCC 17025		0	310	0	G	Beijerinckia		0	229	10	G	Roseobacter		0	2	2	-	Staphylococcus pasteuri SP1		0	14	0	-	Streptococcus dysgalactiae group		0	35	35	-	Streptosporangium roseum DSM 43021		0	6
0	11	11	-	Bartonella vinsonii subsp. berkhoffii str. Winnie		0	9	9	-	Bartonella vinsonii subsp. berkhoffii str. Winnie		0	305	305	-	Rhodobacter sphaeroides KD131		0	310	0	S	Beijerinckia indica		0	190	0	S	Roseobacter denitrificans		0	2	2	S	Staphylococcus argenteus		0	13	0	S	Streptococcus equi		0	17	1	F	Nocardiopsaceae		0	1
0	9	0	S	Bartonella clarridgeiae		0	3	0	S	Bartonella henselae		0	154	154	-	Rhodobacter sphaeroides ATCC 17029		0	310	0	-	Beijerinckia indica subsp. indica		0	190	190	-	Roseobacter denitrificans OCh 114		0	1	1	S	Staphylococcus lugdunensis		0	13	13	-	Streptococcus equi subsp. zooepidemicus		0	14	0	G	Nocardiopsis		0	1
0	9	9	-	Bartonella clarridgeiae 73		0	3	3	-	Bartonella henselae str. Houston-1		0	140	140	-	Rhodobacter sphaeroides 2.4.1		0	310	310	-	Beijerinckia indica subsp. indica ATCC 9039		0	29	0	S	Roseobacter litoralis		0	1	0	S	Staphylococcus saprophyticus		0	1	0	S	Streptococcus dysgalactiae		0	10	0	S	Nocardiopsis dassonvillei		0	18
0	2	0	S	Bartonella tribocorum		0	188	0	F	Methylocystaceae		0.01	1460	0	S	Rhodobacter capsulatus		0	636	0	F	Rhodobiaceae		0	29	29	-	Roseobacter litoralis Och 149		0	1	0	-	Staphylococcus saprophyticus subsp. saprophyticus		0	1	0	-	Streptococcus dysgalactiae subsp. equisimilis		0	10	0	-	Nocardiopsis dassonvillei subsp. dassonvillei		0	18
0	2	2	-	Bartonella tribocorum CIP 105476		0	188	0	G	Methylocystis		0.01	1460	1460	-	Rhodobacter capsulatus SB 1003		0	636	0	G	Parvibaculum		0	227	6	G	Octadecabacter		0	1	1	-	Staphylococcus saprophyticus subsp. saprophyticus ATCC 15305		0	1	1	-	Streptococcus dysgalactiae subsp. equisimilis GGS_124		0	10	10	-	Nocardiopsis dassonvillei subsp. dassonvillei DSM 43111		0	18
0.11	29773	828	O	Sphingomonadales		0	188	188	S	Methylocystis sp. SC2		0.02	4673	0	G	Ketogulonicigenium		0	636	0	S	Parvibaculum lavamentivorans		0	213	0	S	Octadecabacter arcticus		0	1	1	S	Staphylococcus pseudintermedius		0	11	0	S	Streptococcus pyogenes		0	4	0	S	Nocardiopsis alba		0	18
0.1	27211	1222	F	Sphingomonadaceae		0	157	0	F	Rhodobiaceae		0.02	4673	4563	S	Ketogulonicigenium vulgare		0	636	636	-	Parvibaculum lavamentivorans DS-1		0	213	213	-	Octadecabacter arcticus 238		0	5	0	G	Macrococcus		0	11	0	-	Streptococcus pyogenes serotype M28		0	4	4	-	Nocardiopsis alba ATCC BAA-2165		0.02	527
0.04	11001	365	G	Sphingomonas		0	157	0	G	Parvibaculum		0	89	89	-	Ketogulonicigenium vulgare WSH-001		0	633	0	F	Bartonellaceae		0	8	0	S	Octadecabacter antarcticus		0	5	0	S	Macrococcus caseolyticus		0	11	11	-	Streptococcus pyogenes MGAS6180		0	2	0	G	Thermobifida		0.01	337
0.02	6182	0	S	Sphingomonas wittichii		0	157	0	S	Parvibaculum lavamentivorans		0	21	21	-	Ketogulonicigenium vulgare Y25		0	633	42	G	Bartonella		0	8	8	-	Octadecabacter antarcticus 307		0	5	5	-	Macrococcus caseolyticus JCSC5402		0	9	0	S	Streptococcus oralis		0	2	0	S	Thermobifida fusca		0.01	277
0.02	6182	6182	-	Sphingomonas wittichii RW1		0	157	157	-	Parvibaculum lavamentivorans DS-1		0.01	3219	65	G	Paracoccus		0	435	0	S	Bartonella bacilliformis		0	79	0	G	Jannaschia		0	145	4	F	Alicyclobacillaceae		0	9	9	-	Streptococcus oralis Uo5		0	2	2	-	Thermobifida fusca YX		0.01	274
0.02	4454	4454	S	Sphingomonas sp. MM-1		0.03	7170	208	O	Sphingomonadales		0.01	2191	0	S	Paracoccus denitrificans		0	435	435	-	Bartonella bacilliformis KC583		0	79	79	S	Jannaschia sp. CCS1		0	124	0	G	Alicyclobacillus		0	8	0	S	Streptococcus mutans		0	6	0	F	Thermomonosporaceae		0.01	268
0.03	6885	792	G	Sphingobium		0.02	6524	241	F	Sphingomonadaceae		0.01	2191	2191	-	Paracoccus denitrificans PD1222		0	64	0	S	Bartonella grahamii		0	67	0	G	Pseudovibrio		0	124	0	S	Alicyclobacillus acidocaldarius		0	5	5	-	Streptococcus mutans LJ23		0	6	0	G	Thermomonospora		0	3
0.01	2271	2271	S	Sphingobium sp. SYK-6		0.01	2484	87	G	Sphingomonas		0	963	0	S	Paracoccus aminophilus		0	64	64	-	Bartonella grahamii as4aup		0	67	67	S	Pseudovibrio sp. FO-BEG1		0	124	30	-	Alicyclobacillus acidocaldarius subsp. acidocaldarius		0	3	3	-	Streptococcus mutans NN2025		0	6	0	S	Thermomonospora curvata		0	2
0.01	2051	0	S	Sphingobium japonicum		0.01	1434	0	S	Sphingomonas wittichii		0	963	963	-	Paracoccus aminophilus JCM 7686		0	33	0	S	Bartonella australis		0	957	0	F	Hyphomonadaceae		0	64	64	-	Alicyclobacillus acidocaldarius subsp. acidocaldarius DSM 446		0	6	2	S	Streptococcus suis		0	6	6	-	Thermomonospora curvata DSM 43183		0	1
0.01	2051	2051	-	Sphingobium japonicum UT26S		0.01	1434	1434	-	Sphingomonas wittichii RW1		0	875	2	G	Ruegeria		0	33	33	-	Bartonella australis Aust/NH1		0	694	0	G	Hirschia		0	30	30	-	Alicyclobacillus acidocaldarius subsp. acidocaldarius Tc-4-1		0	1	1	-	Streptococcus suis JS14		0	59	0	O	Frankiales		0	53
0.01	1771	0	S	Sphingobium chlorophenolicum		0	963	963	S	Sphingomonas sp. MM-1		0	687	0	S	Ruegeria pomeroyi		0	32	6	S	Bartonella quintana		0	694	0	S	Hirschia baltica		0	17	0	G	Kyrpidia		0	1	1	-	Streptococcus suis ST1		0	59	0	F	Frankiaceae		0	39
0.01	1771	1771	-	Sphingobium chlorophenolicum L-1		0.01	1578	179	G	Sphingobium		0	687	687	-	Ruegeria pomeroyi DSS-3		0	18	18	-	Bartonella quintana str. Toulouse		0	694	694	-	Hirschia baltica ATCC 49814		0	17	0	S	Kyrpidia tusciae		0	1	1	-	Streptococcus suis D12		0	59	10	G	Frankia		0	19
0.02	5426	103	G	Novosphingobium		0	532	532	S	Sphingobium sp. SYK-6		0	186	186	S	Ruegeria sp. TM1040		0	8	8	-	Bartonella quintana RM-11		0	217	0	G	Maricaulis		0	17	17	-	Kyrpidia tusciae DSM 2912		0	1	1	-	Streptococcus suis SC070731		0	17	17	S	Frankia sp. EAN1pec		0	2
0.01	3221	3221	S	Novosphingobium sp. PP1Y		0	469	0	S	Sphingobium japonicum		0	697	0	G	Dinoroseobacter		0	8	0	S	Bartonella clarridgeiae		0	217	0	S	Maricaulis maris		0	58	0	F	Listeriaceae		0	5	0	S	Streptococcus lutetiensis		0	10	0	S	Frankia alni		0	9
0.01	2102	0	S	Novosphingobium aromaticivorans		0	469	469	-	Sphingobium japonicum UT26S		0	697	0	S	Dinoroseobacter shibae		0	8	8	-	Bartonella clarridgeiae 73		0	217	217	-	Maricaulis maris MCS10		0	58	4	G	Listeria		0	5	5	-	Streptococcus lutetiensis 033		0	10	10	-	Frankia alni ACN14a		0	9
0.01	2102	2102	-	Novosphingobium aromaticivorans DSM 12444		0	398	0	S	Sphingobium chlorophenolicum		0	697	697	-	Dinoroseobacter shibae DFL 12 = DSM 16493		0	7	0	S	Bartonella vinsonii		0	46	0	G	Hyphomonas		0	34	22	S	Listeria monocytogenes		0	4	0	-	Streptococcus anginosus group		0	10	10	S	Frankia sp. EuI1c		0	5
0.01	2438	0	G	Sphingopyxis		0	398	398	-	Sphingobium chlorophenolicum L-1		0	687	101	G	Phaeobacter		0	7	0	-	Bartonella vinsonii subsp. berkhoffii		0	46	0	S	Hyphomonas neptunium		0	11	11	-	Listeria monocytogenes SLCC2376		0	3	0	S	Streptococcus constellatus		0	9	9	S	Frankia symbiont of Datisca glomerata		0	5
0.01	2438	0	S	Sphingopyxis alaskensis		0	1271	26	G	Novosphingobium		0	444	2	S	Phaeobacter gallaeciensis		0	7	7	-	Bartonella vinsonii subsp. berkhoffii str. Winnie		0	46	46	-	Hyphomonas neptunium ATCC 15444		0	1	1	-	Listeria monocytogenes SLCC2372		0	3	3	-	Streptococcus constellatus subsp. pharyngis		0	3	3	S	Frankia sp. CcI3		0	4
0.01	2438	2438	-	Sphingopyxis alaskensis RB2256		0	792	0	S	Novosphingobium aromaticivorans		0	254	254	-	Phaeobacter gallaeciensis 2.10		0	6	0	S	Bartonella henselae		0.02	5112	6	O	Rhodospirillales		0	19	0	S	Listeria seeligeri		0	1	1	S	Streptococcus intermedius		0	55	0	O	Micromonosporales		0	1
0	239	0	G	Zymomonas		0	792	792	-	Novosphingobium aromaticivorans DSM 12444		0	188	188	-	Phaeobacter gallaeciensis DSM 26640		0	6	6	-	Bartonella henselae str. Houston-1		0.01	3059	30	F	Rhodospirillaceae		0	19	19	-	Listeria seeligeri serovar 1/2b str. SLCC3954		0	3	0	S	Streptococcus mitis		0	55	3	F	Micromonosporaceae		0	1
0	239	80	S	Zymomonas mobilis		0	453	453	S	Novosphingobium sp. PP1Y		0	142	0	S	Phaeobacter inhibens		0	6	0	S	Bartonella tribocorum		0.01	1686	552	G	Azospirillum		0	1	0	S	Listeria welshimeri		0	3	3	-	Streptococcus mitis B6		0	33	0	G	Actinoplanes		0	2
0	115	53	-	Zymomonas mobilis subsp. mobilis		0	746	0	G	Sphingopyxis		0	142	142	-	Phaeobacter inhibens DSM 17395		0	6	6	-	Bartonella tribocorum CIP 105476		0	834	23	S	Azospirillum lipoferum		0	1	1	-	Listeria welshimeri serovar 6b str. SLCC5334		0	2	0	S	Streptococcus sanguinis		0	13	0	S	Actinoplanes friuliensis		0	2
0	35	35	-	Zymomonas mobilis subsp. mobilis NCIMB 11163		0	746	0	S	Sphingopyxis alaskensis		0	407	0	G	Leisingera		0	440	0	F	Methylocystaceae		0	441	441	-	Azospirillum lipoferum 4B		0	24	0	-	Bacillales incertae sedis		0	2	2	-	Streptococcus sanguinis SK36		0	13	13	-	Actinoplanes friuliensis DSM 7358		0	2
0	15	15	-	Zymomonas mobilis subsp. mobilis ZM4 = ATCC 31821		0	746	746	-	Sphingopyxis alaskensis RB2256		0	407	0	S	Leisingera methylohalidivorans		0	440	0	G	Methylocystis		0	370	370	-	Azospirillum sp. B510		0	24	0	-	Bacillales Family XII. Incertae Sedis		0	1	0	S	Streptococcus gordonii		0	9	9	S	Actinoplanes sp. SE50/110		0	107
0	9	9	-	Zymomonas mobilis subsp. mobilis ATCC 29191		0	204	0	G	Zymomonas		0	407	407	-	Leisingera methylohalidivorans DSM 14336		0	440	440	S	Methylocystis sp. SC2		0	300	0	S	Azospirillum brasilense		0	24	10	G	Exiguobacterium		0	1	0	-	Streptococcus gordonii str. Challis		0	9	9	S	Actinoplanes sp. N902-109		0	107
0	2	2	-	Zymomonas mobilis subsp. mobilis str. CP4 = NRRL B-14023		0	204	17	S	Zymomonas mobilis		0	284	30	G	Roseobacter		0.09	25802	25	O	Rhodobacterales		0	300	300	-	Azospirillum brasilense Sp245		0	6	6	S	Exiguobacterium sp. AT1b		0	1	1	-	Streptococcus gordonii str. Challis substr. CH1		0	2	0	S	Actinoplanes missouriensis		0	33
0	1	1	-	Zymomonas mobilis subsp. mobilis ATCC 10988		0	138	12	-	Zymomonas mobilis subsp. mobilis		0	153	0	S	Roseobacter denitrificans		0.06	18340	726	F	Rhodobacteraceae		0	544	0	G	Tistrella		0	4	4	S	Exiguobacterium sp. MH3		0	1	0	S	Streptococcus salivarius		0	2	2	-	Actinoplanes missouriensis 431		0	20
0	44	0	-	Zymomonas mobilis subsp. pomaceae		0	108	108	-	Zymomonas mobilis subsp. mobilis str. CP4 = NRRL B-14023		0	153	153	-	Roseobacter denitrificans OCh 114		0.02	5378	71	G	Rhodobacter		0	544	0	S	Tistrella mobilis		0	2	0	S	Exiguobacterium antarcticum		0	1	1	-	Streptococcus salivarius CCHSS3		0	11	3	G	Micromonospora		0	4
0	44	44	-	Zymomonas mobilis subsp. pomaceae ATCC 29192		0	12	12	-	Zymomonas mobilis subsp. mobilis ZM4 = ATCC 31821		0	101	0	S	Roseobacter litoralis		0.01	3936	1659	S	Rhodobacter sphaeroides		0	544	544	-	Tistrella mobilis KA081020-065		0	2	2	-	Exiguobacterium antarcticum B7		0	1	0	S	Streptococcus parasanguinis		0	8	8	S	Micromonospora sp. L5		0	1
0.01	1734	0	F	Erythrobacteraceae		0	4	4	-	Zymomonas mobilis subsp. mobilis NCIMB 11163		0	101	101	-	Roseobacter litoralis Och 149		0.01	1528	1528	-	Rhodobacter sphaeroides ATCC 17025		0	367	0	G	Rhodospirillum		0	2	0	S	Exiguobacterium sibiricum		0	1	1	-	Streptococcus parasanguinis FW213		0	7	0	G	Salinispora		0	10
0.01	1734	0	G	Erythrobacter		0	2	2	-	Zymomonas mobilis subsp. mobilis ATCC 29191		0	261	0	G	Jannaschia		0	280	280	-	Rhodobacter sphaeroides KD131		0	253	253	S	Rhodospirillum rubrum		0	2	2	-	Exiguobacterium sibiricum 255-15		0	1	0	S	Streptococcus parauberis		0	4	0	S	Salinispora tropica		0	10
0.01	1734	0	S	Erythrobacter litoralis		0	49	0	-	Zymomonas mobilis subsp. pomaceae		0	261	261	S	Jannaschia sp. CCS1		0	266	266	-	Rhodobacter sphaeroides 2.4.1		0	114	0	S	Rhodospirillum centenum		0	10	0	F	Sporolactobacillaceae		0	1	1	-	Streptococcus parauberis KCTC 11537		0	4	4	-	Salinispora tropica CNB-440		0	8
0.01	1734	1734	-	Erythrobacter litoralis HTCC2594		0	49	49	-	Zymomonas mobilis subsp. pomaceae ATCC 29192		0	259	21	G	Octadecabacter		0	203	203	-	Rhodobacter sphaeroides ATCC 17029		0	114	114	-	Rhodospirillum centenum SW		0	10	0	-	unclassified Sporolactobacillaceae		0	1	0	S	Streptococcus infantarius		0	3	0	S	Salinispora arenicola		0	8
0.05	13686	89	O	Rhodospirillales		0	438	0	F	Erythrobacteraceae		0	151	0	S	Octadecabacter antarcticus		0	1371	0	S	Rhodobacter capsulatus		0	353	1	G	Magnetospirillum		0	10	0	S	[Bacillus] selenitireducens		0	1	0	-	Streptococcus infantarius subsp. infantarius		0	3	3	-	Salinispora arenicola CNS-205		0	5
0.03	7848	149	F	Rhodospirillaceae		0	438	0	G	Erythrobacter		0	151	151	-	Octadecabacter antarcticus 307		0	1371	1371	-	Rhodobacter capsulatus SB 1003		0	258	0	S	Magnetospirillum magneticum		0	10	10	-	[Bacillus] selenitireducens MLS10		0	1	1	-	Streptococcus infantarius subsp. infantarius CJ18		0	1	0	G	Verrucosispora		0	5
0.01	3851	526	G	Azospirillum		0	438	0	S	Erythrobacter litoralis		0	87	0	S	Octadecabacter arcticus		0.01	4379	91	G	Paracoccus		0	258	258	-	Magnetospirillum magneticum AMB-1		0	8	0	F	Planococcaceae		0	1	0	S	Streptococcus pasteurianus		0	1	0	S	Verrucosispora maris		0	5
0.01	2174	269	S	Azospirillum lipoferum		0	438	438	-	Erythrobacter litoralis HTCC2594		0	87	87	-	Octadecabacter arcticus 238		0.01	3154	0	S	Paracoccus denitrificans		0	94	0	S	Magnetospirillum gryphiswaldense		0	8	0	G	Solibacillus		0	1	1	-	Streptococcus pasteurianus ATCC 43144		0	1	1	-	Verrucosispora maris AB-18-032		0	4
0	1010	1010	-	Azospirillum sp. B510		0.02	5871	0	O	Caulobacterales		0	132	0	G	Pseudovibrio		0.01	3154	3154	-	Paracoccus denitrificans PD1222		0	94	0	-	Magnetospirillum gryphiswaldense MSR-1		0	8	0	S	Solibacillus silvestris		0	72	0	G	Lactococcus		0	45	0	O	Geodermatophilales		0	4
0	895	895	-	Azospirillum lipoferum 4B		0.02	5871	143	F	Caulobacteraceae		0	132	132	S	Pseudovibrio sp. FO-BEG1		0	1134	0	S	Paracoccus aminophilus		0	94	94	-	Magnetospirillum gryphiswaldense MSR-1 v2		0	8	8	-	Solibacillus silvestris StLB046		0	69	0	S	Lactococcus lactis		0	45	5	F	Geodermatophilaceae		0	4
0	1151	0	S	Azospirillum brasilense		0.01	3025	0	G	Brevundimonas		0	941	4	F	Hyphomonadaceae		0	1134	1134	-	Paracoccus aminophilus JCM 7686		0	52	0	G	Pararhodospirillum		0	1258	771	O	Lactobacillales		0	62	3	-	Lactococcus lactis subsp. lactis		0	19	0	G	Modestobacter		0	4
0	1151	1151	-	Azospirillum brasilense Sp245		0.01	3025	0	S	Brevundimonas subvibrioides		0	573	0	G	Hirschia		0.01	2503	0	G	Ketogulonicigenium		0	52	0	S	Pararhodospirillum photometricum		0	330	3	F	Streptococcaceae		0	57	57	-	Lactococcus lactis subsp. lactis IO-1		0	19	19	S	Modestobacter marinus		0	4
0.01	1312	1	G	Rhodospirillum		0.01	3025	3025	-	Brevundimonas subvibrioides ATCC 15264		0	573	0	S	Hirschia baltica		0.01	2503	2454	S	Ketogulonicigenium vulgare		0	52	52	-	Pararhodospirillum photometricum DSM 122		0	218	15	G	Streptococcus		0	1	1	-	Lactococcus lactis subsp. lactis Il1403		0	13	0	G	Geodermatophilus		0	3
0	749	0	S	Rhodospirillum centenum		0.01	1947	202	G	Caulobacter		0	573	573	-	Hirschia baltica ATCC 49814		0	39	39	-	Ketogulonicigenium vulgare WSH-001		0	27	0	G	Candidatus Endolissoclinum		0	38	0	S	Streptococcus pyogenes		0	1	1	-	Lactococcus lactis subsp. lactis CV56		0	13	0	S	Geodermatophilus obscurus		0	3
0	749	749	-	Rhodospirillum centenum SW		0	809	809	S	Caulobacter sp. K31		0	182	0	G	Hyphomonas		0	10	10	-	Ketogulonicigenium vulgare Y25		0	27	0	S	Candidatus Endolissoclinum faulkneri		0	33	0	-	Streptococcus pyogenes serotype M28		0	7	6	-	Lactococcus lactis subsp. cremoris		0	13	13	-	Geodermatophilus obscurus DSM 43160		0	2
0	562	560	S	Rhodospirillum rubrum		0	508	0	S	Caulobacter segnis		0	182	0	S	Hyphomonas neptunium		0.01	1568	8	G	Ruegeria		0	27	27	-	Candidatus Endolissoclinum faulkneri L2		0	33	33	-	Streptococcus pyogenes MGAS6180		0	1	1	-	Lactococcus lactis subsp. cremoris A76		0	8	0	G	Blastococcus		0	2
0	2	2	-	Rhodospirillum rubrum ATCC 11170		0	508	508	-	Caulobacter segnis ATCC 21756		0	182	182	-	Hyphomonas neptunium ATCC 15444		0	1219	0	S	Ruegeria pomeroyi		0.01	2047	21	F	Acetobacteraceae		0	2	0	-	Streptococcus pyogenes serotype M6		0	3	1	S	Lactococcus garvieae		0	8	0	S	Blastococcus saxobsidens		0	2
0	1166	22	G	Magnetospirillum		0	428	0	S	Caulobacter vibrioides		0	182	0	G	Maricaulis		0	1219	1219	-	Ruegeria pomeroyi DSS-3		0	1091	0	G	Acetobacter		0	2	2	-	Streptococcus pyogenes MGAS10394		0	2	2	-	Lactococcus garvieae ATCC 49156		0	8	8	-	Blastococcus saxobsidens DD2		0	2
0	630	0	S	Magnetospirillum magneticum		0	428	427	-	Caulobacter crescentus CB15		0	182	0	S	Maricaulis maris		0	341	341	S	Ruegeria sp. TM1040		0	1091	979	S	Acetobacter pasteurianus		0	2	2	-	Streptococcus pyogenes serotype M12		0	75	1	F	Lactobacillaceae		0	23	0	O	Bifidobacteriales		0	2
0	630	630	-	Magnetospirillum magneticum AMB-1		0	1	1	-	Caulobacter crescentus NA1000		0	182	182	-	Maricaulis maris MCS10		0	1001	0	G	Dinoroseobacter		0	106	106	-	Acetobacter pasteurianus subsp. pasteurianus		0	1	0	-	Streptococcus pyogenes serotype M49		0	72	4	G	Lactobacillus		0	23	0	F	Bifidobacteriaceae		0	2
0	514	0	S	Magnetospirillum gryphiswaldense		0	621	0	G	Phenylobacterium		0.04	12573	110	O	Rhodospirillales		0	1001	0	S	Dinoroseobacter shibae		0	6	6	-	Acetobacter pasteurianus 386B		0	1	1	-	Streptococcus pyogenes NZ131		0	21	0	S	Lactobacillus crispatus		0	19	2	G	Bifidobacterium		0	47
0	514	0	-	Magnetospirillum gryphiswaldense MSR-1		0	621	0	S	Phenylobacterium zucineum		0.02	6768	117	F	Rhodospirillaceae		0	1001	1001	-	Dinoroseobacter shibae DFL 12 = DSM 16493		0	337	225	G	Acidiphilium		0	36	19	S	Streptococcus pneumoniae		0	21	21	-	Lactobacillus crispatus ST1		0	12	0	S	Bifidobacterium longum		0	47
0	514	514	-	Magnetospirillum gryphiswaldense MSR-1 v2		0	621	621	-	Phenylobacterium zucineum HLK1		0.01	3203	502	G	Azospirillum		0	799	208	G	Phaeobacter		0	63	0	S	Acidiphilium cryptum		0	13	13	-	Streptococcus pneumoniae CGSP14		0	18	0	S	Lactobacillus ruminis		0	9	0	-	Bifidobacterium longum subsp. infantis		0	47
0	1052	0	G	Tistrella		0	135	0	G	Asticcacaulis		0.01	1717	208	S	Azospirillum lipoferum		0	504	19	S	Phaeobacter gallaeciensis		0	63	63	-	Acidiphilium cryptum JF-5		0	3	3	-	Streptococcus pneumoniae TCH8431/19A		0	18	18	-	Lactobacillus ruminis ATCC 27782		0	7	7	-	Bifidobacterium longum subsp. infantis 157F		0	47
0	1052	0	S	Tistrella mobilis		0	135	0	S	Asticcacaulis excentricus		0	777	777	-	Azospirillum sp. B510		0	334	334	-	Phaeobacter gallaeciensis DSM 26640		0	49	0	S	Acidiphilium multivorum		0	1	1	-	Streptococcus pneumoniae Hungary19A-6		0	11	0	S	Lactobacillus sanfranciscensis		0	2	2	-	Bifidobacterium longum subsp. infantis ATCC 15697 = JCM 1222 = DSM 20088		0	13
0	1052	1052	-	Tistrella mobilis KA081020-065		0	135	135	-	Asticcacaulis excentricus CB 48		0	732	732	-	Azospirillum lipoferum 4B		0	151	151	-	Phaeobacter gallaeciensis 2.10		0	49	49	-	Acidiphilium multivorum AIU301		0	30	0	S	Streptococcus pseudopneumoniae		0	11	11	-	Lactobacillus sanfranciscensis TMW 1.1304		0	3	3	-	Bifidobacterium longum subsp. longum		0	13
0	291	0	G	Pararhodospirillum		0.02	5739	6	O	Rhodobacterales		0	984	0	S	Azospirillum brasilense		0	87	0	S	Phaeobacter inhibens		0	279	0	G	Gluconacetobacter		0	30	30	-	Streptococcus pseudopneumoniae IS7493		0	4	0	S	Lactobacillus buchneri		0	2	0	S	Bifidobacterium adolescentis		0	11
0	291	0	S	Pararhodospirillum photometricum		0.02	5319	221	F	Rhodobacteraceae		0	984	984	-	Azospirillum brasilense Sp245		0	87	87	-	Phaeobacter inhibens DSM 17395		0	279	0	S	Gluconacetobacter diazotrophicus		0	16	0	-	Streptococcus dysgalactiae group		0	3	3	-	Lactobacillus buchneri NRRL B-30929		0	2	2	-	Bifidobacterium adolescentis ATCC 15703		0	11
0	291	291	-	Pararhodospirillum photometricum DSM 122		0.01	1887	30	G	Paracoccus		0	1276	2	G	Rhodospirillum		0	635	0	G	Leisingera		0	279	279	-	Gluconacetobacter diazotrophicus PA1 5		0	15	1	S	Streptococcus equi		0	1	1	-	Lactobacillus buchneri CD034		0	2	2	S	Bifidobacterium bifidum		0	2
0	27	0	G	Candidatus Endolissoclinum		0.01	1427	0	S	Paracoccus denitrificans		0	773	0	S	Rhodospirillum centenum		0	635	0	S	Leisingera methylohalidivorans		0	213	0	G	Komagataeibacter		0	12	12	-	Streptococcus equi subsp. zooepidemicus		0	2	0	S	Lactobacillus delbrueckii		0	1	1	S	Bifidobacterium animalis		0	6
0	27	0	S	Candidatus Endolissoclinum faulkneri		0.01	1427	1427	-	Paracoccus denitrificans PD1222		0	773	773	-	Rhodospirillum centenum SW		0	635	635	-	Leisingera methylohalidivorans DSM 14336		0	213	0	S	Komagataeibacter medellinensis		0	2	0	-	Streptococcus equi subsp. equi		0	2	1	-	Lactobacillus delbrueckii subsp. bulgaricus		0	4	0	G	Gardnerella		0	6
0	27	27	-	Candidatus Endolissoclinum faulkneri L2		0	430	0	S	Paracoccus aminophilus		0	501	496	S	Rhodospirillum rubrum		0	555	64	G	Roseobacter		0	213	213	-	Komagataeibacter medellinensis NBRC 3288		0	2	2	-	Streptococcus equi subsp. equi 4047		0	1	1	-	Lactobacillus delbrueckii subsp. bulgaricus ND02		0	4	0	S	Gardnerella vaginalis		0	6
0.02	5749	277	F	Acetobacteraceae		0	430	430	-	Paracoccus aminophilus JCM 7686		0	5	5	-	Rhodospirillum rubrum ATCC 11170		0	278	0	S	Roseobacter denitrificans		0	53	0	G	Gluconobacter		0	1	0	S	Streptococcus dysgalactiae		0	2	0	S	Lactobacillus gasseri		0	4	4	-	Gardnerella vaginalis 409-05		0	6
0.01	1986	1506	G	Acidiphilium		0	1370	9	G	Rhodobacter		0	932	21	G	Magnetospirillum		0	278	278	-	Roseobacter denitrificans OCh 114		0	53	5	S	Gluconobacter oxydans		0	1	0	-	Streptococcus dysgalactiae subsp. equisimilis		0	2	2	-	Lactobacillus gasseri ATCC 33323 = JCM 1131		0	21	0	O	Catenulisporales		0	4
0	255	0	S	Acidiphilium multivorum		0	1058	331	S	Rhodobacter sphaeroides		0	478	0	S	Magnetospirillum magneticum		0	213	0	S	Roseobacter litoralis		0	26	26	-	Gluconobacter oxydans 621H		0	1	1	-	Streptococcus dysgalactiae subsp. equisimilis RE378		0	2	1	S	Lactobacillus reuteri		0	21	0	F	Catenulisporaceae		0	4
0	255	255	-	Acidiphilium multivorum AIU301		0	346	346	-	Rhodobacter sphaeroides KD131		0	478	478	-	Magnetospirillum magneticum AMB-1		0	213	213	-	Roseobacter litoralis Och 149		0	22	22	-	Gluconobacter oxydans H24		0	14	0	-	Streptococcus anginosus group		0	1	1	-	Lactobacillus reuteri SD2112		0	21	0	G	Catenulispora		0	2
0	225	0	S	Acidiphilium cryptum		0	280	280	-	Rhodobacter sphaeroides ATCC 17025		0	433	0	S	Magnetospirillum gryphiswaldense		0	454	0	G	Jannaschia		0	53	0	G	Granulibacter		0	7	0	S	Streptococcus constellatus		0	2	0	S	Lactobacillus kefiranofaciens		0	21	0	S	Catenulispora acidiphila		0	2
0	225	225	-	Acidiphilium cryptum JF-5		0	62	62	-	Rhodobacter sphaeroides ATCC 17029		0	433	0	-	Magnetospirillum gryphiswaldense MSR-1		0	454	454	S	Jannaschia sp. CCS1		0	53	0	S	Granulibacter bethesdensis		0	7	7	-	Streptococcus constellatus subsp. pharyngis		0	2	2	-	Lactobacillus kefiranofaciens ZW3		0	21	21	-	Catenulispora acidiphila DSM 44928		0	2
0.01	1428	0	G	Gluconacetobacter		0	39	39	-	Rhodobacter sphaeroides 2.4.1		0	433	433	-	Magnetospirillum gryphiswaldense MSR-1 v2		0	234	20	G	Octadecabacter		0	53	53	-	Granulibacter bethesdensis CGDNIH1		0	5	0	S	Streptococcus anginosus		0	1	0	S	Lactobacillus brevis		0	11	0	O	Kineosporiales		0	2
0.01	1428	0	S	Gluconacetobacter diazotrophicus		0	303	0	S	Rhodobacter capsulatus		0	908	0	G	Tistrella		0	113	0	S	Octadecabacter antarcticus		0.01	3363	914	O	Sphingomonadales		0	3	3	-	Streptococcus anginosus C238		0	1	1	-	Lactobacillus brevis KB290		0	11	0	F	Kineosporiaceae		0	3
0.01	1428	1428	-	Gluconacetobacter diazotrophicus PA1 5		0	303	303	-	Rhodobacter capsulatus SB 1003		0	908	0	S	Tistrella mobilis		0	113	113	-	Octadecabacter antarcticus 307		0.01	1598	52	F	Sphingomonadaceae		0	2	2	-	Streptococcus anginosus C1051		0	1	1	S	Lactobacillus plantarum		0	11	0	G	Kineococcus		0	3
0	742	0	G	Acetobacter		0	528	68	G	Phaeobacter		0	908	908	-	Tistrella mobilis KA081020-065		0	101	0	S	Octadecabacter arcticus		0	604	14	G	Sphingomonas		0	2	1	S	Streptococcus intermedius		0	1	0	S	Lactobacillus sakei		0	11	0	S	Kineococcus radiotolerans		0	3
0	742	708	S	Acetobacter pasteurianus		0	428	5	S	Phaeobacter gallaeciensis		0	287	0	G	Pararhodospirillum		0	101	101	-	Octadecabacter arcticus 238		0	300	0	S	Sphingomonas wittichii		0	1	1	-	Streptococcus intermedius JTH08		0	1	0	-	Lactobacillus sakei subsp. sakei		0	11	11	-	Kineococcus radiotolerans SRS30216 = ATCC BAA-149		0.01	258
0	19	19	-	Acetobacter pasteurianus 386B		0	314	314	-	Phaeobacter gallaeciensis 2.10		0	287	0	S	Pararhodospirillum photometricum		0	108	0	G	Pseudovibrio		0	300	300	-	Sphingomonas wittichii RW1		0	12	0	S	Streptococcus mitis		0	1	1	-	Lactobacillus sakei subsp. sakei 23K		0	11	0	O	Nakamurellales		0	163
0	15	15	-	Acetobacter pasteurianus subsp. pasteurianus		0	109	109	-	Phaeobacter gallaeciensis DSM 26640		0	287	287	-	Pararhodospirillum photometricum DSM 122		0	108	108	S	Pseudovibrio sp. FO-BEG1		0	290	290	S	Sphingomonas sp. MM-1		0	12	12	-	Streptococcus mitis B6		0	1	1	S	Lactobacillus fermentum		0	11	0	F	Nakamurellaceae		0	65
0	461	0	G	Granulibacter		0	32	0	S	Phaeobacter inhibens		0	45	0	G	Candidatus Endolissoclinum		0.02	7437	23	F	Hyphomonadaceae		0	446	45	G	Sphingobium		0	11	0	S	Streptococcus oralis		0	1	1	S	Lactobacillus salivarius		0	11	0	G	Nakamurella		0	65
0	461	0	S	Granulibacter bethesdensis		0	32	32	-	Phaeobacter inhibens DSM 17395		0	45	0	S	Candidatus Endolissoclinum faulkneri		0.02	5860	0	G	Hyphomonas		0	145	145	S	Sphingobium sp. SYK-6		0	11	11	-	Streptococcus oralis Uo5		0	1	0	S	Lactobacillus johnsonii		0	11	0	S	Nakamurella multipartita		0	65
0	461	461	-	Granulibacter bethesdensis CGDNIH1		0	374	1	G	Ruegeria		0	45	45	-	Candidatus Endolissoclinum faulkneri L2		0.02	5860	0	S	Hyphomonas neptunium		0	135	0	S	Sphingobium japonicum		0	10	2	S	Streptococcus thermophilus		0	1	1	-	Lactobacillus johnsonii FI9785		0	11	11	-	Nakamurella multipartita DSM 44233		0	51
0	434	0	G	Gluconobacter		0	284	0	S	Ruegeria pomeroyi		0.02	5695	306	F	Acetobacteraceae		0.02	5860	5860	-	Hyphomonas neptunium ATCC 15444		0	135	135	-	Sphingobium japonicum UT26S		0	4	4	-	Streptococcus thermophilus JIM 8232		0	2	0	G	Pediococcus		0	5	0	O	Glycomycetales		0	51
0	434	74	S	Gluconobacter oxydans		0	284	284	-	Ruegeria pomeroyi DSS-3		0.01	1800	1313	G	Acidiphilium		0	1106	0	G	Hirschia		0	121	0	S	Sphingobium chlorophenolicum		0	2	2	-	Streptococcus thermophilus LMG 18311		0	2	0	S	Pediococcus claussenii		0	5	0	F	Glycomycetaceae		0	51
0	226	226	-	Gluconobacter oxydans 621H		0	89	89	S	Ruegeria sp. TM1040		0	260	0	S	Acidiphilium multivorum		0	1106	0	S	Hirschia baltica		0	121	121	-	Sphingobium chlorophenolicum L-1		0	2	2	-	Streptococcus thermophilus ND03		0	2	2	-	Pediococcus claussenii ATCC BAA-344		0	5	0	G	Stackebrandtia		0	46
0	134	134	-	Gluconobacter oxydans H24		0	258	0	G	Dinoroseobacter		0	260	260	-	Acidiphilium multivorum AIU301		0	1106	1106	-	Hirschia baltica ATCC 49814		0	313	1	G	Novosphingobium		0	10	0	S	Streptococcus lutetiensis		0	36	0	F	Enterococcaceae		0	5	0	S	Stackebrandtia nassauensis		0	36
0	421	0	G	Komagataeibacter		0	258	0	S	Dinoroseobacter shibae		0	227	0	S	Acidiphilium cryptum		0	448	0	G	Maricaulis		0	176	0	S	Novosphingobium aromaticivorans		0	10	10	-	Streptococcus lutetiensis 033		0	35	1	G	Enterococcus		0	5	5	-	Stackebrandtia nassauensis DSM 44728		0	36
0	421	0	S	Komagataeibacter medellinensis		0	258	258	-	Dinoroseobacter shibae DFL 12 = DSM 16493		0	227	227	-	Acidiphilium cryptum JF-5		0	448	0	S	Maricaulis maris		0	176	176	-	Novosphingobium aromaticivorans DSM 12444		0	7	4	S	Streptococcus suis		0	18	0	S	Enterococcus hirae		0	2	0	O	Acidothermales		0	36
0	421	421	-	Komagataeibacter medellinensis NBRC 3288		0	160	0	G	Leisingera		0.01	1469	0	G	Gluconacetobacter		0	448	448	-	Maricaulis maris MCS10		0	136	136	S	Novosphingobium sp. PP1Y		0	2	2	-	Streptococcus suis D12		0	18	18	-	Enterococcus hirae ATCC 9790		0	2	0	F	Acidothermaceae		0	10
0.05	11909	10	O	Rhodobacterales		0	160	0	S	Leisingera methylohalidivorans		0.01	1469	0	S	Gluconacetobacter diazotrophicus		0.05	15568	0	O	Caulobacterales		0	149	0	G	Sphingopyxis		0	1	1	-	Streptococcus suis JS14		0	11	0	S	Enterococcus casseliflavus		0	2	0	G	Acidothermus		0	10
0.04	10760	328	F	Rhodobacteraceae		0	160	160	-	Leisingera methylohalidivorans DSM 14336		0.01	1469	1469	-	Gluconacetobacter diazotrophicus PA1 5		0.05	15568	398	F	Caulobacteraceae		0	149	0	S	Sphingopyxis alaskensis		0	4	1	S	Streptococcus mutans		0	11	11	-	Enterococcus casseliflavus EC20		0	2	0	S	Acidothermus cellulolyticus		0	10
0.01	2808	0	G	Ketogulonicigenium		0	145	18	G	Roseobacter		0	895	0	G	Acetobacter		0.03	8549	0	G	Brevundimonas		0	149	149	-	Sphingopyxis alaskensis RB2256		0	2	2	-	Streptococcus mutans NN2025		0	3	2	S	Enterococcus faecium		0	2	2	-	Acidothermus cellulolyticus 11B		0	2
0.01	2808	2757	S	Ketogulonicigenium vulgare		0	72	0	S	Roseobacter denitrificans		0	895	878	S	Acetobacter pasteurianus		0.03	8549	0	S	Brevundimonas subvibrioides		0	34	0	G	Zymomonas		0	1	1	-	Streptococcus mutans LJ23		0	1	1	-	Enterococcus faecium Aus0085		0	23	0	C	Thermoleophilia		0	1
0	39	39	-	Ketogulonicigenium vulgare WSH-001		0	72	72	-	Roseobacter denitrificans OCh 114		0	10	10	-	Acetobacter pasteurianus subsp. pasteurianus		0.03	8549	8549	-	Brevundimonas subvibrioides ATCC 15264		0	34	1	S	Zymomonas mobilis		0	3	0	S	Streptococcus macedonicus		0	1	0	S	Enterococcus faecalis		0	23	0	O	Solirubrobacterales		0	56
0	12	12	-	Ketogulonicigenium vulgare Y25		0	55	0	S	Roseobacter litoralis		0	7	7	-	Acetobacter pasteurianus 386B		0.02	4675	462	G	Caulobacter		0	28	5	-	Zymomonas mobilis subsp. mobilis		0	3	3	-	Streptococcus macedonicus ACA-DC 198		0	1	1	-	Enterococcus faecalis D32		0	23	0	F	Conexibacteraceae		0	49
0.01	2743	22	G	Rhodobacter		0	55	55	-	Roseobacter litoralis Och 149		0	453	0	G	Gluconobacter		0.01	2018	2018	S	Caulobacter sp. K31		0	20	20	-	Zymomonas mobilis subsp. mobilis NCIMB 11163		0	2	1	S	Streptococcus salivarius		0	1	0	S	Enterococcus mundtii		0	23	0	G	Conexibacter		0	44
0.01	1959	885	S	Rhodobacter sphaeroides		0	132	0	G	Ketogulonicigenium		0	453	53	S	Gluconobacter oxydans		0	1101	0	S	Caulobacter segnis		0	2	2	-	Zymomonas mobilis subsp. mobilis ATCC 29191		0	1	1	-	Streptococcus salivarius JIM8777		0	1	1	-	Enterococcus mundtii QU 25		0	23	0	S	Conexibacter woesei		0	44
0	686	686	-	Rhodobacter sphaeroides ATCC 17025		0	132	130	S	Ketogulonicigenium vulgare		0	217	217	-	Gluconobacter oxydans 621H		0	1101	1101	-	Caulobacter segnis ATCC 21756		0	1	1	-	Zymomonas mobilis subsp. mobilis ATCC 10988		0	2	0	S	Streptococcus sanguinis		0	1	0	G	Tetragenococcus		0	23	23	-	Conexibacter woesei DSM 14684		0	4
0	164	164	-	Rhodobacter sphaeroides KD131		0	2	2	-	Ketogulonicigenium vulgare WSH-001		0	183	183	-	Gluconobacter oxydans H24		0	1094	0	S	Caulobacter vibrioides		0	5	0	-	Zymomonas mobilis subsp. pomaceae		0	2	2	-	Streptococcus sanguinis SK36		0	1	0	S	Tetragenococcus halophilus		0	9	0	C	Rubrobacteria		0	4
0	116	116	-	Rhodobacter sphaeroides 2.4.1		0	119	0	G	Jannaschia		0	391	0	G	Granulibacter		0	1094	1092	-	Caulobacter crescentus CB15		0	5	5	-	Zymomonas mobilis subsp. pomaceae ATCC 29192		0	2	0	S	Streptococcus uberis		0	1	1	-	Tetragenococcus halophilus NBRC 12172		0	9	0	O	Rubrobacterales		0	7
0	108	108	-	Rhodobacter sphaeroides ATCC 17029		0	119	119	S	Jannaschia sp. CCS1		0	391	0	S	Granulibacter bethesdensis		0	2	2	-	Caulobacter crescentus NA1000		0	851	0	F	Erythrobacteraceae		0	2	2	-	Streptococcus uberis 0140J		0	12	0	F	Leuconostocaceae		0	9	0	F	Rubrobacteraceae		0	7
0	762	0	S	Rhodobacter capsulatus		0	88	4	G	Octadecabacter		0	391	391	-	Granulibacter bethesdensis CGDNIH1		0	1472	0	G	Phenylobacterium		0	851	0	G	Erythrobacter		0	2	2	S	Streptococcus sp. I-G2		0	12	2	G	Leuconostoc		0	9	0	G	Rubrobacter		0	7
0	762	762	-	Rhodobacter capsulatus SB 1003		0	51	0	S	Octadecabacter arcticus		0	381	0	G	Komagataeibacter		0	1472	0	S	Phenylobacterium zucineum		0	851	0	S	Erythrobacter litoralis		0	2	2	S	Streptococcus sp. I-P16		0	8	0	S	Leuconostoc citreum		0	9	0	S	Rubrobacter xylanophilus		0	29
0.01	2019	34	G	Paracoccus		0	51	51	-	Octadecabacter arcticus 238		0	381	0	S	Komagataeibacter medellinensis		0	1472	1472	-	Phenylobacterium zucineum HLK1		0	851	851	-	Erythrobacter litoralis HTCC2594		0	1	0	S	Streptococcus gordonii		0	8	8	-	Leuconostoc citreum KM20		0	9	9	-	Rubrobacter xylanophilus DSM 9941		0	29
0.01	1307	0	S	Paracoccus denitrificans		0	33	0	S	Octadecabacter antarcticus		0	381	381	-	Komagataeibacter medellinensis NBRC 3288		0	474	0	G	Asticcacaulis		0.01	1531	0	O	Rickettsiales		0	1	0	-	Streptococcus gordonii str. Challis		0	1	0	S	Leuconostoc gelidum		0	6	0	C	Acidimicrobiia		0	29
0.01	1307	1307	-	Paracoccus denitrificans PD1222		0	33	33	-	Octadecabacter antarcticus 307		0.04	12337	728	O	Sphingomonadales		0	474	0	S	Asticcacaulis excentricus		0	1013	18	F	Anaplasmataceae		0	1	1	-	Streptococcus gordonii str. Challis substr. CH1		0	1	0	-	Leuconostoc gelidum subsp. gasicomitatum		0	6	0	O	Acidimicrobiales		0	29
0	678	0	S	Paracoccus aminophilus		0	37	0	G	Pseudovibrio		0.04	10635	471	F	Sphingomonadaceae		0	474	474	-	Asticcacaulis excentricus CB 48		0	936	935	G	Neorickettsia		0	1	1	S	Streptococcus parasanguinis		0	1	1	-	Leuconostoc gelidum subsp. gasicomitatum LMG 18811		0	6	0	F	Acidimicrobiaceae		0	10
0	678	678	-	Paracoccus aminophilus JCM 7686		0	37	37	S	Pseudovibrio sp. FO-BEG1		0.02	4867	148	G	Sphingomonas		0.04	11732	1246	O	Sphingomonadales		0	1	0	S	Neorickettsia risticii		0	109	0	G	Lactococcus		0	1	0	S	Leuconostoc carnosum		0	6	0	G	Ilumatobacter		0	8
0	715	4	G	Ruegeria		0	414	0	F	Hyphomonadaceae		0.01	2826	0	S	Sphingomonas wittichii		0.03	9029	319	F	Sphingomonadaceae		0	1	1	-	Neorickettsia risticii str. Illinois		0	100	0	S	Lactococcus lactis		0	1	1	-	Leuconostoc carnosum JB16		0	6	0	S	Ilumatobacter coccineus		0	4
0	493	0	S	Ruegeria pomeroyi		0	175	0	G	Hirschia		0.01	2826	2826	-	Sphingomonas wittichii RW1		0.01	3842	318	G	Sphingobium		0	23	0	G	Ehrlichia		0	94	0	-	Lactococcus lactis subsp. lactis		0	4	0	F	Carnobacteriaceae		0	6	6	-	Ilumatobacter coccineus YM16-304		0	4
0	493	493	-	Ruegeria pomeroyi DSS-3		0	175	0	S	Hirschia baltica		0.01	1893	1893	S	Sphingomonas sp. MM-1		0.01	1918	1918	S	Sphingobium sp. SYK-6		0	23	1	-	canis group		0	92	92	-	Lactococcus lactis subsp. lactis IO-1		0	4	0	G	Carnobacterium		0	90	0	P	Deinococcus-Thermus		0	3
0	218	218	S	Ruegeria sp. TM1040		0	175	175	-	Hirschia baltica ATCC 49814		0.01	2653	315	G	Sphingobium		0	887	0	S	Sphingobium japonicum		0	9	3	S	Ehrlichia ruminantium		0	1	1	-	Lactococcus lactis subsp. lactis Il1403		0	4	4	S	Carnobacterium sp. 17-4		0	90	0	C	Deinococci		0	1
0	459	0	G	Dinoroseobacter		0	129	0	G	Maricaulis		0	893	893	S	Sphingobium sp. SYK-6		0	887	887	-	Sphingobium japonicum UT26S		0	4	4	-	Ehrlichia ruminantium str. Welgevonden		0	1	1	-	Lactococcus lactis subsp. lactis CV56		0	51	0	C	Negativicutes		0	83	0	O	Thermales		0	1
0	459	0	S	Dinoroseobacter shibae		0	129	0	S	Maricaulis maris		0	860	0	S	Sphingobium japonicum		0	719	0	S	Sphingobium chlorophenolicum		0	2	2	-	Ehrlichia ruminantium str. Gardel		0	6	6	-	Lactococcus lactis subsp. cremoris		0	51	0	O	Selenomonadales		0	83	1	F	Thermaceae		0	2
0	459	459	-	Dinoroseobacter shibae DFL 12 = DSM 16493		0	129	129	-	Maricaulis maris MCS10		0	860	860	-	Sphingobium japonicum UT26S		0	719	719	-	Sphingobium chlorophenolicum L-1		0	6	0	S	Ehrlichia canis		0	9	8	S	Lactococcus garvieae		0	45	0	F	Veillonellaceae		0	74	0	G	Marinithermus		0	2
0	431	109	G	Phaeobacter		0	110	0	G	Hyphomonas		0	585	0	S	Sphingobium chlorophenolicum		0.01	2851	50	G	Sphingomonas		0	6	6	-	Ehrlichia canis str. Jake		0	1	1	-	Lactococcus garvieae ATCC 49156		0	35	0	G	Selenomonas		0	74	0	S	Marinithermus hydrothermalis		0	2
0	164	0	S	Phaeobacter inhibens		0	110	0	S	Hyphomonas neptunium		0	585	585	-	Sphingobium chlorophenolicum L-1		0	1480	1480	S	Sphingomonas sp. MM-1		0	6	0	S	Ehrlichia chaffeensis		0	104	0	F	Lactobacillaceae		0	28	0	S	Selenomonas sputigena		0	74	74	-	Marinithermus hydrothermalis DSM 14884		0.01	175
0	164	164	-	Phaeobacter inhibens DSM 17395		0	110	110	-	Hyphomonas neptunium ATCC 15444		0.01	1489	27	G	Novosphingobium		0	1321	0	S	Sphingomonas wittichii		0	6	6	-	Ehrlichia chaffeensis str. Arkansas		0	100	5	G	Lactobacillus		0	28	28	-	Selenomonas sputigena ATCC 35185		0	4	1	G	Thermus		0.01	175
0	158	5	S	Phaeobacter gallaeciensis		0.01	4081	17	O	Rhodospirillales		0	869	0	S	Novosphingobium aromaticivorans		0	1321	1321	-	Sphingomonas wittichii RW1		0	1	0	S	Ehrlichia muris		0	28	0	S	Lactobacillus crispatus		0	7	0	S	Selenomonas ruminantium		0	3	0	S	Thermus scotoductus		0	98
0	109	109	-	Phaeobacter gallaeciensis DSM 26640		0.01	2869	41	F	Rhodospirillaceae		0	869	869	-	Novosphingobium aromaticivorans DSM 12444		0	935	15	G	Novosphingobium		0	1	1	-	Ehrlichia muris AS145		0	28	28	-	Lactobacillus crispatus ST1		0	7	0	-	Selenomonas ruminantium subsp. lactilytica		0	3	3	-	Thermus scotoductus SA-01		0	98
0	44	44	-	Phaeobacter gallaeciensis 2.10		0	1283	146	G	Azospirillum		0	593	593	S	Novosphingobium sp. PP1Y		0	465	465	S	Novosphingobium sp. PP1Y		0	22	0	-	Wolbachieae		0	21	0	S	Lactobacillus ruminis		0	7	7	-	Selenomonas ruminantium subsp. lactilytica TAM6421		0	4	0	G	Oceanithermus		0	98
0	384	0	G	Leisingera		0	708	86	S	Azospirillum lipoferum		0	928	0	G	Sphingopyxis		0	455	0	S	Novosphingobium aromaticivorans		0	22	6	G	Wolbachia		0	21	21	-	Lactobacillus ruminis ATCC 27782		0	6	0	G	Veillonella		0	4	0	S	Oceanithermus profundus		0	34
0	384	0	S	Leisingera methylohalidivorans		0	348	348	-	Azospirillum sp. B510		0	928	0	S	Sphingopyxis alaskensis		0	455	455	-	Novosphingobium aromaticivorans DSM 12444		0	8	8	S	Wolbachia endosymbiont of Onchocerca ochengi		0	19	0	S	Lactobacillus sanfranciscensis		0	6	0	S	Veillonella parvula		0	4	4	-	Oceanithermus profundus DSM 14977		0	34
0	384	384	-	Leisingera methylohalidivorans DSM 14336		0	274	274	-	Azospirillum lipoferum 4B		0	928	928	-	Sphingopyxis alaskensis RB2256		0	781	0	G	Sphingopyxis		0	5	0	S	Wolbachia endosymbiont of Drosophila simulans		0	19	19	-	Lactobacillus sanfranciscensis TMW 1.1304		0	6	6	-	Veillonella parvula DSM 2008		0	7	0	O	Deinococcales		0	34
0	312	21	G	Roseobacter		0	429	0	S	Azospirillum brasilense		0	227	0	G	Zymomonas		0	781	0	S	Sphingopyxis alaskensis		0	3	3	-	Wolbachia endosymbiont of Drosophila simulans wHa		0	5	3	S	Lactobacillus fermentum		0	4	0	G	Megasphaera		0	6	0	F	Deinococcaceae		0	29
0	170	0	S	Roseobacter denitrificans		0	429	429	-	Azospirillum brasilense Sp245		0	227	39	S	Zymomonas mobilis		0	781	781	-	Sphingopyxis alaskensis RB2256		0	2	2	-	Wolbachia endosymbiont of Drosophila simulans wNo		0	1	1	-	Lactobacillus fermentum IFO 3956		0	4	0	S	Megasphaera elsdenii		0	6	3	G	Deinococcus		0	29
0	170	170	-	Roseobacter denitrificans OCh 114		0	656	0	G	Rhodospirillum		0	167	43	-	Zymomonas mobilis subsp. mobilis		0	301	0	G	Zymomonas		0	2	2	S	Wolbachia sp. wRi		0	1	1	-	Lactobacillus fermentum F-6		0	4	4	-	Megasphaera elsdenii DSM 20460		0	2	0	S	Deinococcus gobiensis		0	29
0	121	0	S	Roseobacter litoralis		0	366	0	S	Rhodospirillum centenum		0	64	64	-	Zymomonas mobilis subsp. mobilis NCIMB 11163		0	301	12	S	Zymomonas mobilis		0	1	0	S	Wolbachia endosymbiont of Brugia malayi		0	3	0	S	Lactobacillus buchneri		0	6	0	F	Acidaminococcaceae		0	2	2	-	Deinococcus gobiensis I-0		0	14
0	121	121	-	Roseobacter litoralis Och 149		0	366	366	-	Rhodospirillum centenum SW		0	55	55	-	Zymomonas mobilis subsp. mobilis ZM4 = ATCC 31821		0	217	29	-	Zymomonas mobilis subsp. mobilis		0	1	1	-	Wolbachia endosymbiont strain TRS of Brugia malayi		0	3	3	-	Lactobacillus buchneri CD034		0	6	0	G	Acidaminococcus		0	1	0	S	Deinococcus radiodurans		0	14
0	249	7	G	Octadecabacter		0	290	290	S	Rhodospirillum rubrum		0	4	4	-	Zymomonas mobilis subsp. mobilis ATCC 29191		0	165	165	-	Zymomonas mobilis subsp. mobilis NCIMB 11163		0	14	3	G	Anaplasma		0	3	0	S	Lactobacillus delbrueckii		0	4	0	S	Acidaminococcus fermentans		0	1	1	-	Deinococcus radiodurans R1		0	14
0	171	0	S	Octadecabacter arcticus		0	431	0	G	Tistrella		0	1	1	-	Zymomonas mobilis subsp. mobilis str. CP4 = NRRL B-14023		0	11	11	-	Zymomonas mobilis subsp. mobilis ZM4 = ATCC 31821		0	9	0	S	Anaplasma centrale		0	3	2	-	Lactobacillus delbrueckii subsp. bulgaricus		0	4	4	-	Acidaminococcus fermentans DSM 20731		0	1	0	F	Trueperaceae		0	144
0	171	171	-	Octadecabacter arcticus 238		0	431	0	S	Tistrella mobilis		0	21	0	-	Zymomonas mobilis subsp. pomaceae		0	5	5	-	Zymomonas mobilis subsp. mobilis ATCC 10988		0	9	9	-	Anaplasma centrale str. Israel		0	1	1	-	Lactobacillus delbrueckii subsp. bulgaricus ATCC 11842 = JCM 1002		0	2	0	S	Acidaminococcus intestini		0	1	0	G	Truepera		0	144
0	71	0	S	Octadecabacter antarcticus		0	431	431	-	Tistrella mobilis KA081020-065		0	21	21	-	Zymomonas mobilis subsp. pomaceae ATCC 29192		0	5	5	-	Zymomonas mobilis subsp. mobilis ATCC 29191		0	2	0	-	phagocytophilum group		0	3	3	-	Lactobacillus casei group		0	2	2	-	Acidaminococcus intestini RyC-MR95		0	1	0	S	Truepera radiovictrix		0	100
0	71	71	-	Octadecabacter antarcticus 307		0	367	2	G	Magnetospirillum		0	974	0	F	Erythrobacteraceae		0	2	2	-	Zymomonas mobilis subsp. mobilis str. CP4 = NRRL B-14023		0	2	2	S	Anaplasma phagocytophilum		0	2	1	S	Lactobacillus plantarum		0	29	0	C	Erysipelotrichia		0	1	1	-	Truepera radiovictrix DSM 17093		0	56
0	210	0	G	Jannaschia		0	204	0	S	Magnetospirillum magneticum		0	974	0	G	Erythrobacter		0	72	0	-	Zymomonas mobilis subsp. pomaceae		0	512	0	F	Rickettsiaceae		0	1	1	-	Lactobacillus plantarum ZJ316		0	29	0	O	Erysipelotrichales		0	55	0	P	Chloroflexi		0	21
0	210	210	S	Jannaschia sp. CCS1		0	204	204	-	Magnetospirillum magneticum AMB-1		0	974	0	S	Erythrobacter litoralis		0	72	72	-	Zymomonas mobilis subsp. pomaceae ATCC 29192		0	512	0	-	Rickettsieae		0	2	0	S	Lactobacillus gasseri		0	29	4	F	Erysipelotrichaceae		0	34	0	C	Chloroflexia		0	21
0	102	0	G	Pseudovibrio		0	161	0	S	Magnetospirillum gryphiswaldense		0	974	974	-	Erythrobacter litoralis HTCC2594		0	1457	0	F	Erythrobacteraceae		0	490	2	G	Rickettsia		0	2	2	-	Lactobacillus gasseri ATCC 33323 = JCM 1131		0	25	0	G	Erysipelothrix		0	34	0	O	Chloroflexales		0	13
0	102	102	S	Pseudovibrio sp. FO-BEG1		0	161	0	-	Magnetospirillum gryphiswaldense MSR-1		0.03	7297	0	O	Caulobacterales		0	1457	0	G	Erythrobacter		0	472	0	-	spotted fever group		0	2	2	S	Lactobacillus reuteri		0	25	25	S	Erysipelothrix rhusiopathiae		0	27	0	-	Roseiflexineae		0	21
0	1139	3	F	Hyphomonadaceae		0	161	161	-	Magnetospirillum gryphiswaldense MSR-1 v2		0.03	7297	270	F	Caulobacteraceae		0	1457	0	S	Erythrobacter litoralis		0	450	0	S	Candidatus Rickettsia amblyommii		0	2	2	S	Lactobacillus salivarius		0	17	0	C	Tissierellia		0	27	0	F	Roseiflexaceae		0	21
0	541	0	G	Hirschia		0	79	0	G	Pararhodospirillum		0.01	3872	471	G	Caulobacter		0	1457	1457	-	Erythrobacter litoralis HTCC2594		0	450	450	-	Candidatus Rickettsia amblyommii str. GAT-30V		0	1	0	S	Lactobacillus acidophilus		0	17	0	O	Tissierellales		0	27	7	G	Roseiflexus		0	19
0	541	0	S	Hirschia baltica		0	79	0	S	Pararhodospirillum photometricum		0.01	1633	1633	S	Caulobacter sp. K31		0.03	10009	39	O	Rhodospirillales		0	16	16	S	Rickettsia slovaca		0	1	1	-	Lactobacillus acidophilus NCFM		0	17	0	F	Peptoniphilaceae		0	16	16	S	Roseiflexus sp. RS-1		0	19
0	541	541	-	Hirschia baltica ATCC 49814		0	79	79	-	Pararhodospirillum photometricum DSM 122		0	981	0	S	Caulobacter segnis		0.02	6895	116	F	Rhodospirillaceae		0	4	0	S	Rickettsia rhipicephali		0	1	1	S	Lactobacillus brevis		0	17	0	G	Finegoldia		0	4	0	S	Roseiflexus castenholzii		0	19
0	332	0	G	Maricaulis		0	12	0	G	Candidatus Endolissoclinum		0	981	981	-	Caulobacter segnis ATCC 21756		0.01	3236	881	G	Azospirillum		0	4	4	-	Rickettsia rhipicephali str. 3-7-female6-CWPP		0	1	1	S	Lactobacillus helveticus		0	17	0	S	Finegoldia magna		0	4	4	-	Roseiflexus castenholzii DSM 13941		0	29
0	332	0	S	Maricaulis maris		0	12	0	S	Candidatus Endolissoclinum faulkneri		0	787	0	S	Caulobacter vibrioides		0.01	1554	209	S	Azospirillum lipoferum		0	2	0	S	Rickettsia akari		0	1	0	S	Lactobacillus sakei		0	17	17	-	Finegoldia magna ATCC 29328		0	7	0	-	Chloroflexineae		0	29
0	332	332	-	Maricaulis maris MCS10		0	12	12	-	Candidatus Endolissoclinum faulkneri L2		0	787	787	-	Caulobacter crescentus CB15		0	706	706	-	Azospirillum sp. B510		0	2	2	-	Rickettsia akari str. Hartford		0	1	0	-	Lactobacillus sakei subsp. sakei		0.03	7795	0	P	Tenericutes		0	7	0	F	Chloroflexaceae		0	15
0	263	0	G	Hyphomonas		0	1195	46	F	Acetobacteraceae		0.01	1844	0	G	Phenylobacterium		0	639	639	-	Azospirillum lipoferum 4B		0	13	0	-	typhus group		0	1	1	-	Lactobacillus sakei subsp. sakei 23K		0.03	7795	26	C	Mollicutes		0	7	7	G	Chloroflexus		0	15
0	263	0	S	Hyphomonas neptunium		0	448	350	G	Acidiphilium		0.01	1844	0	S	Phenylobacterium zucineum		0	801	0	S	Azospirillum brasilense		0	11	11	S	Rickettsia typhi		0	1	0	S	Lactobacillus rhamnosus		0.03	7441	0	O	Mycoplasmatales		0	10	0	C	Anaerolineae		0	15
0	263	263	-	Hyphomonas neptunium ATCC 15444		0	60	0	S	Acidiphilium multivorum		0.01	1844	1844	-	Phenylobacterium zucineum HLK1		0	801	801	-	Azospirillum brasilense Sp245		0	2	2	S	Rickettsia prowazekii		0	1	1	-	Lactobacillus rhamnosus GG		0.03	7441	4	F	Mycoplasmataceae		0	10	0	O	Anaerolineales		0	138
0.03	7582	0	O	Caulobacterales		0	60	60	-	Acidiphilium multivorum AIU301		0	966	0	G	Brevundimonas		0	1240	2	G	Rhodospirillum		0	3	0	-	belli group		0	4	0	G	Pediococcus		0.03	7395	1047	G	Mycoplasma		0	10	0	F	Anaerolineaceae		0	138
0.03	7582	218	F	Caulobacteraceae		0	38	0	S	Acidiphilium cryptum		0	966	0	S	Brevundimonas subvibrioides		0	627	627	S	Rhodospirillum rubrum		0	2	2	S	Rickettsia bellii		0	4	0	S	Pediococcus claussenii		0.01	2206	196	S	Mycoplasma hyopneumoniae		0	10	0	G	Anaerolinea		0	56
0.01	3509	333	G	Caulobacter		0	38	38	-	Acidiphilium cryptum JF-5		0	966	966	-	Brevundimonas subvibrioides ATCC 15264		0	611	0	S	Rhodospirillum centenum		0	1	1	S	Rickettsia canadensis		0	4	4	-	Pediococcus claussenii ATCC BAA-344		0	983	983	-	Mycoplasma hyopneumoniae 7448		0	10	0	S	Anaerolinea thermophila		0	56
0.01	1500	1500	S	Caulobacter sp. K31		0	301	0	G	Acetobacter		0	345	0	G	Asticcacaulis		0	611	611	-	Rhodospirillum centenum SW		0	22	0	G	Orientia		0	34	0	F	Enterococcaceae		0	451	451	-	Mycoplasma hyopneumoniae J		0	10	10	-	Anaerolinea thermophila UNI-1		0	8
0	906	0	S	Caulobacter segnis		0	301	296	S	Acetobacter pasteurianus		0	345	0	S	Asticcacaulis excentricus		0	992	20	G	Magnetospirillum		0	22	20	S	Orientia tsutsugamushi		0	32	0	G	Enterococcus		0	297	297	-	Mycoplasma hyopneumoniae 232		0	7	4	C	Dehalococcoidia		0	8
0	906	906	-	Caulobacter segnis ATCC 21756		0	3	3	-	Acetobacter pasteurianus 386B		0	345	345	-	Asticcacaulis excentricus CB 48		0	517	0	S	Magnetospirillum magneticum		0	1	1	-	Orientia tsutsugamushi str. Ikeda		0	18	0	S	Enterococcus hirae		0	162	55	-	Mycoplasma hyopneumoniae 168		0	3	0	O	Dehalococcoidales		0	5
0	770	0	S	Caulobacter vibrioides		0	2	2	-	Acetobacter pasteurianus subsp. pasteurianus		0.01	1888	0	O	Rickettsiales		0	517	517	-	Magnetospirillum magneticum AMB-1		0	1	1	-	Orientia tsutsugamushi str. Boryong		0	18	18	-	Enterococcus hirae ATCC 9790		0	107	107	-	Mycoplasma hyopneumoniae 168-L		0	3	0	F	Dehalococcoidaceae		0	5
0	770	768	-	Caulobacter crescentus CB15		0	192	0	G	Gluconacetobacter		0	1065	0	F	Rickettsiaceae		0	455	0	S	Magnetospirillum gryphiswaldense		0	6	0	F	Candidatus Midichloriaceae		0	8	7	S	Enterococcus faecalis		0	117	117	-	Mycoplasma hyopneumoniae 7422		0	3	0	G	Dehalococcoides		0	52
0	2	2	-	Caulobacter crescentus NA1000		0	192	0	S	Gluconacetobacter diazotrophicus		0	1065	0	-	Rickettsieae		0	455	0	-	Magnetospirillum gryphiswaldense MSR-1		0	6	0	G	Candidatus Midichloria		0	1	1	-	Enterococcus faecalis str. Symbioflor 1		0.01	1932	1787	S	Mycoplasma gallisepticum		0	3	3	S	Dehalococcoides mccartyi		0	46
0.01	2074	0	G	Brevundimonas		0	192	192	-	Gluconacetobacter diazotrophicus PA1 5		0	813	9	G	Rickettsia		0	455	455	-	Magnetospirillum gryphiswaldense MSR-1 v2		0	6	0	S	Candidatus Midichloria mitochondrii		0	4	0	S	Enterococcus casseliflavus		0	89	89	-	Mycoplasma gallisepticum str. F		0	2	0	C	Thermomicrobia		0	16
0.01	2074	0	S	Brevundimonas subvibrioides		0	88	0	G	Gluconobacter		0	787	67	-	spotted fever group		0	891	0	G	Tistrella		0	6	6	-	Candidatus Midichloria mitochondrii IricVA		0	4	4	-	Enterococcus casseliflavus EC20		0	25	25	-	Mycoplasma gallisepticum NC08_2008.031-4-3P		0	1	0	-	Sphaerobacteridae		0	8
0.01	2074	2074	-	Brevundimonas subvibrioides ATCC 15264		0	88	3	S	Gluconobacter oxydans		0	370	0	S	Candidatus Rickettsia amblyommii		0	891	0	S	Tistrella mobilis		0	1031	0	O	Caulobacterales		0	2	2	S	Enterococcus faecium		0	22	22	-	Mycoplasma gallisepticum str. R		0	1	0	O	Sphaerobacterales		0	5
0.01	1544	0	G	Phenylobacterium		0	58	58	-	Gluconobacter oxydans 621H		0	370	370	-	Candidatus Rickettsia amblyommii str. GAT-30V		0	891	891	-	Tistrella mobilis KA081020-065		0	1031	29	F	Caulobacteraceae		0	2	0	G	Melissococcus		0	5	5	-	Mycoplasma gallisepticum WI01_2001.043-13-2P		0	1	0	-	Sphaerobacterineae		0	2
0.01	1544	0	S	Phenylobacterium zucineum		0	27	27	-	Gluconobacter oxydans H24		0	272	0	S	Rickettsia felis		0	377	0	G	Pararhodospirillum		0	439	51	G	Caulobacter		0	2	2	S	Melissococcus plutonius		0	4	4	-	Mycoplasma gallisepticum NC06_2006.080-5-2P		0	1	0	F	Sphaerobacteraceae		0	1
0.01	1544	1544	-	Phenylobacterium zucineum HLK1		0	67	0	G	Komagataeibacter		0	272	272	-	Rickettsia felis URRWXCal2		0	377	0	S	Pararhodospirillum photometricum		0	166	166	S	Caulobacter sp. K31		0	13	0	F	Leuconostocaceae		0	839	27	-	Mycoplasma mycoides group		0	1	0	G	Sphaerobacter		0	4
0	237	0	G	Asticcacaulis		0	67	0	S	Komagataeibacter medellinensis		0	30	0	S	Rickettsia australis		0	377	377	-	Pararhodospirillum photometricum DSM 122		0	118	0	S	Caulobacter vibrioides		0	8	1	G	Leuconostoc		0	768	31	S	Mycoplasma mycoides		0	1	0	S	Sphaerobacter thermophilus		0	4
0	237	0	S	Asticcacaulis excentricus		0	67	67	-	Komagataeibacter medellinensis NBRC 3288		0	30	30	-	Rickettsia australis str. Cutlack		0	43	0	G	Candidatus Endolissoclinum		0	118	118	-	Caulobacter crescentus CB15		0	4	1	S	Leuconostoc gelidum		0	716	0	-	Mycoplasma mycoides subsp. mycoides		0	1	1	-	Sphaerobacter thermophilus DSM 20745		0	2
0	237	237	-	Asticcacaulis excentricus CB 48		0	53	0	G	Granulibacter		0	19	19	S	Rickettsia slovaca		0	43	0	S	Candidatus Endolissoclinum faulkneri		0	104	0	S	Caulobacter segnis		0	2	0	-	Leuconostoc gelidum subsp. gasicomitatum		0	716	689	-	Mycoplasma mycoides subsp. mycoides SC		0	1	0	O	Thermomicrobiales		0	2
0.01	1311	1	-	unclassified Alphaproteobacteria		0	53	0	S	Granulibacter bethesdensis		0	9	0	S	Rickettsia akari		0	43	43	-	Candidatus Endolissoclinum faulkneri L2		0	104	104	-	Caulobacter segnis ATCC 21756		0	2	2	-	Leuconostoc gelidum subsp. gasicomitatum LMG 18811		0	27	27	-	Mycoplasma mycoides subsp. mycoides SC str. Gladysdale		0	1	0	F	Thermomicrobiaceae		0	17
0	1028	0	G	Polymorphum		0	53	53	-	Granulibacter bethesdensis CGDNIH1		0	9	9	-	Rickettsia akari str. Hartford		0.01	3075	26	F	Acetobacteraceae		0	261	0	G	Brevundimonas		0	1	1	-	Leuconostoc gelidum JB7		0	21	0	-	Mycoplasma mycoides subsp. capri		0	1	0	G	Thermomicrobium		0	17
0	1028	0	S	Polymorphum gilvum		0	600	0	-	unclassified Alphaproteobacteria		0	8	0	S	Rickettsia rhipicephali		0.01	1617	0	G	Acetobacter		0	261	0	S	Brevundimonas subvibrioides		0	3	0	S	Leuconostoc carnosum		0	21	0	-	Mycoplasma mycoides subsp. capri LC		0	1	0	S	Thermomicrobium roseum		0	16
0	1028	1028	-	Polymorphum gilvum SL003B-26A1		0	535	0	G	Polymorphum		0	8	8	-	Rickettsia rhipicephali str. 3-7-female6-CWPP		0.01	1617	1582	S	Acetobacter pasteurianus		0	261	261	-	Brevundimonas subvibrioides ATCC 15264		0	3	3	-	Leuconostoc carnosum JB16		0	21	21	-	Mycoplasma mycoides subsp. capri LC str. 95010		0	1	1	-	Thermomicrobium roseum DSM 5159		0	1
0	203	0	G	Micavibrio		0	535	0	S	Polymorphum gilvum		0	3	0	S	Rickettsia montanensis		0	19	19	-	Acetobacter pasteurianus 386B		0	228	0	G	Phenylobacterium		0	5	0	G	Oenococcus		0	37	4	S	Mycoplasma leachii		0	2	0	C	Caldilineae		0	3
0	203	24	S	Micavibrio aeruginosavorus		0	535	535	-	Polymorphum gilvum SL003B-26A1		0	3	3	-	Rickettsia montanensis str. OSU 85-930		0	16	16	-	Acetobacter pasteurianus subsp. pasteurianus		0	228	0	S	Phenylobacterium zucineum		0	5	0	S	Oenococcus oeni		0	32	32	-	Mycoplasma leachii PG50		0	2	0	O	Caldilineales		0	2
0	137	137	-	Micavibrio aeruginosavorus ARL-13		0	44	0	G	Micavibrio		0	3	0	S	Rickettsia africae		0	475	334	G	Acidiphilium		0	228	228	-	Phenylobacterium zucineum HLK1		0	5	5	-	Oenococcus oeni PSU-1		0	1	1	-	Mycoplasma leachii 99/014/6		0	2	0	F	Caldilineaceae		0	1
0	42	42	-	Micavibrio aeruginosavorus EPB		0	44	18	S	Micavibrio aeruginosavorus		0	3	3	-	Rickettsia africae ESF-5		0	82	0	S	Acidiphilium cryptum		0	74	0	G	Asticcacaulis		0	5	0	F	Carnobacteriaceae		0	7	0	S	Mycoplasma capricolum		0	2	0	G	Caldilinea		0	1
0	79	0	-	SAR116 cluster		0	15	15	-	Micavibrio aeruginosavorus ARL-13		0	2	0	S	Rickettsia conorii		0	82	82	-	Acidiphilium cryptum JF-5		0	74	0	S	Asticcacaulis excentricus		0	5	0	G	Carnobacterium		0	7	0	-	Mycoplasma capricolum subsp. capricolum		0	2	0	S	Caldilinea aerophila		0	2
0	79	0	G	Candidatus Puniceispirillum		0	11	11	-	Micavibrio aeruginosavorus EPB		0	2	2	-	Rickettsia conorii str. Malish 7		0	59	0	S	Acidiphilium multivorum		0	74	74	-	Asticcacaulis excentricus CB 48		0	3	0	S	Carnobacterium maltaromaticum		0	7	7	-	Mycoplasma capricolum subsp. capricolum ATCC 27343		0	2	2	-	Caldilinea aerophila DSM 14535 = NBRC 104270		0	2
0	79	0	S	Candidatus Puniceispirillum marinum		0	21	0	-	SAR116 cluster		0	2	1	S	Rickettsia rickettsii		0	59	59	-	Acidiphilium multivorum AIU301		0	761	0	O	Pelagibacterales		0	3	3	-	Carnobacterium maltaromaticum LMA28		0	377	26	S	Mycoplasma bovis		0.2	56648	6557	P	Proteobacteria		0	2
0	79	79	-	Candidatus Puniceispirillum marinum IMCC1322		0	21	0	G	Candidatus Puniceispirillum		0	1	1	-	Rickettsia rickettsii str. Hlp#2		0	449	0	G	Gluconacetobacter		0	761	744	F	Pelagibacteraceae		0	2	2	S	Carnobacterium sp. 17-4		0	350	350	-	Mycoplasma bovis PG45		0.07	20986	691	C	Alphaproteobacteria		0	2
0	1229	0	O	Rickettsiales		0	21	0	S	Candidatus Puniceispirillum marinum		0	1	0	S	Rickettsia massiliae		0	449	0	S	Gluconacetobacter diazotrophicus		0	10	0	G	Candidatus Pelagibacter		0	1	0	F	Aerococcaceae		0	1	1	-	Mycoplasma bovis Hubei-1		0.02	4961	16	O	Rhizobiales		0	1
0	752	12	F	Anaplasmataceae		0	21	21	-	Candidatus Puniceispirillum marinum IMCC1322		0	1	1	-	Rickettsia massiliae MTU5		0	449	449	-	Gluconacetobacter diazotrophicus PA1 5		0	7	0	S	Candidatus Pelagibacter ubique		0	1	0	G	Aerococcus		0	349	103	S	Mycoplasma hyorhinis		0.01	2771	2661	F	Xanthobacteraceae		0	1
0	604	604	G	Neorickettsia		0	500	2	O	Rickettsiales		0	1	0	S	Rickettsia parkeri		0	196	0	G	Granulibacter		0	7	7	-	Candidatus Pelagibacter ubique HTCC1062		0	1	0	S	Aerococcus urinae		0	93	93	-	Mycoplasma hyorhinis SK76		0	73	0	G	Starkeya		0	1
0	88	0	-	Wolbachieae		0	278	5	F	Anaplasmataceae		0	1	1	-	Rickettsia parkeri str. Portsmouth		0	196	0	S	Granulibacter bethesdensis		0	3	3	S	Candidatus Pelagibacter sp. IMCC9063		0	1	1	-	Aerococcus urinae ACS-120-V-Col10a		0	73	73	-	Mycoplasma hyorhinis MCLD		0	73	0	S	Starkeya novella		0	102
0	88	35	G	Wolbachia		0	233	233	G	Neorickettsia		0	15	0	-	belli group		0	196	196	-	Granulibacter bethesdensis CGDNIH1		0	7	0	-	unclassified Pelagibacteraceae		0	93	0	C	Negativicutes		0	42	42	-	Mycoplasma hyorhinis HUB-1		0	73	73	-	Starkeya novella DSM 506		0	102
0	27	0	S	Wolbachia endosymbiont of Culex quinquefasciatus		0	19	0	-	Wolbachieae		0	12	12	S	Rickettsia bellii		0	181	0	G	Gluconobacter		0	4	4	S	alpha proteobacterium HIMB59		0	93	0	O	Selenomonadales		0	32	32	-	Mycoplasma hyorhinis DBS 1050		0	36	0	G	Xanthobacter		0	102
0	27	27	-	Wolbachia endosymbiont of Culex quinquefasciatus Pel		0	19	7	G	Wolbachia		0	3	3	S	Rickettsia canadensis		0	181	0	S	Gluconobacter oxydans		0	3	3	S	alpha proteobacterium HIMB5		0	88	0	F	Veillonellaceae		0	6	6	-	Mycoplasma hyorhinis GDL-1		0	36	0	S	Xanthobacter autotrophicus		0	44
0	12	0	S	Wolbachia endosymbiont of Drosophila simulans		0	7	0	S	Wolbachia endosymbiont of Culex quinquefasciatus		0	2	1	-	typhus group		0	116	116	-	Gluconobacter oxydans 621H		0	691	0	-	unclassified Alphaproteobacteria		0	66	2	G	Selenomonas		0	183	0	S	Mycoplasma pulmonis		0	36	36	-	Xanthobacter autotrophicus Py2		0	44
0	10	10	-	Wolbachia endosymbiont of Drosophila simulans wNo		0	7	7	-	Wolbachia endosymbiont of Culex quinquefasciatus Pel		0	1	1	S	Rickettsia typhi		0	65	65	-	Gluconobacter oxydans H24		0	365	0	G	Micavibrio		0	53	0	S	Selenomonas sputigena		0	183	183	-	Mycoplasma pulmonis UAB CTIP		0	1	0	G	Azorhizobium		0	31
0	2	2	-	Wolbachia endosymbiont of Drosophila simulans wHa		0	3	0	S	Wolbachia endosymbiont of Drosophila simulans		0	252	0	G	Orientia		0	131	0	G	Komagataeibacter		0	365	219	S	Micavibrio aeruginosavorus		0	53	53	-	Selenomonas sputigena ATCC 35185		0	136	54	S	Mycoplasma genitalium		0	1	0	S	Azorhizobium caulinodans		0	7
0	6	6	S	Wolbachia endosymbiont of Onchocerca ochengi		0	3	3	-	Wolbachia endosymbiont of Drosophila simulans wNo		0	252	251	S	Orientia tsutsugamushi		0	131	0	S	Komagataeibacter medellinensis		0	140	140	-	Micavibrio aeruginosavorus ARL-13		0	11	0	S	Selenomonas ruminantium		0	52	52	-	Mycoplasma genitalium M6282		0	1	1	-	Azorhizobium caulinodans ORS 571		0	10
0	4	4	S	Wolbachia endosymbiont of Drosophila melanogaster		0	1	0	S	Wolbachia endosymbiont of Brugia malayi		0	1	1	-	Orientia tsutsugamushi str. Ikeda		0	131	131	-	Komagataeibacter medellinensis NBRC 3288		0	6	6	-	Micavibrio aeruginosavorus EPB		0	11	0	-	Selenomonas ruminantium subsp. lactilytica		0	16	16	-	Mycoplasma genitalium M2321		0	1032	0	F	Bartonellaceae		0	10
0	2	2	S	Wolbachia sp. wRi		0	1	1	-	Wolbachia endosymbiont strain TRS of Brugia malayi		0	815	29	F	Anaplasmataceae		0.01	2379	2	O	Rickettsiales		0	227	0	G	Polymorphum		0	11	11	-	Selenomonas ruminantium subsp. lactilytica TAM6421		0	9	9	-	Mycoplasma genitalium G37		0	1032	1	G	Bartonella		0	97
0	2	0	S	Wolbachia endosymbiont of Brugia malayi		0	1	1	S	Wolbachia endosymbiont of Onchocerca ochengi		0	689	687	G	Neorickettsia		0.01	1574	16	F	Anaplasmataceae		0	227	0	S	Polymorphum gilvum		0	20	0	G	Megasphaera		0	5	5	-	Mycoplasma genitalium M6320		0	927	0	S	Bartonella bacilliformis		0	97
0	2	2	-	Wolbachia endosymbiont strain TRS of Brugia malayi		0	12	0	G	Anaplasma		0	1	0	S	Neorickettsia risticii		0	1473	1465	G	Neorickettsia		0	227	227	-	Polymorphum gilvum SL003B-26A1		0	20	0	S	Megasphaera elsdenii		0	102	0	S	Mycoplasma suis		0	927	927	-	Bartonella bacilliformis KC583		0	57
0	39	0	G	Ehrlichia		0	8	0	-	phagocytophilum group		0	1	1	-	Neorickettsia risticii str. Illinois		0	7	0	S	Neorickettsia risticii		0	99	0	-	SAR116 cluster		0	20	20	-	Megasphaera elsdenii DSM 20460		0	93	93	-	Mycoplasma suis str. Illinois		0	70	0	S	Bartonella quintana		0	57
0	39	2	-	canis group		0	8	8	S	Anaplasma phagocytophilum		0	1	0	S	Neorickettsia sennetsu		0	7	7	-	Neorickettsia risticii str. Illinois		0	99	0	G	Candidatus Puniceispirillum		0	2	0	G	Veillonella		0	9	9	-	Mycoplasma suis KI3806		0	70	70	-	Bartonella quintana str. Toulouse		0	57
0	15	0	S	Ehrlichia canis		0	4	0	S	Anaplasma centrale		0	1	1	-	Neorickettsia sennetsu str. Miyayama		0	1	0	S	Neorickettsia sennetsu		0	99	0	S	Candidatus Puniceispirillum marinum		0	2	0	S	Veillonella parvula		0	47	47	S	Mycoplasma conjunctivae		0	13	0	S	Bartonella grahamii		0	22
0	15	15	-	Ehrlichia canis str. Jake		0	4	4	-	Anaplasma centrale str. Israel		0	58	0	G	Ehrlichia		0	1	1	-	Neorickettsia sennetsu str. Miyayama		0	99	99	-	Candidatus Puniceispirillum marinum IMCC1322		0	2	2	-	Veillonella parvula DSM 2008		0	43	0	S	Mycoplasma cynos		0	13	13	-	Bartonella grahamii as4aup		0	22
0	12	8	S	Ehrlichia ruminantium		0	9	0	G	Ehrlichia		0	58	0	-	canis group		0	45	0	G	Ehrlichia		0	24	0	O	Parvularculales		0	5	0	F	Acidaminococcaceae		0	43	43	-	Mycoplasma cynos C142		0	12	0	S	Bartonella vinsonii		0	22
0	4	4	-	Ehrlichia ruminantium str. Welgevonden		0	9	0	-	canis group		0	23	0	S	Ehrlichia chaffeensis		0	45	2	-	canis group		0	24	0	F	Parvularculaceae		0	5	0	G	Acidaminococcus		0	32	0	S	Mycoplasma crocodyli		0	12	0	-	Bartonella vinsonii subsp. berkhoffii		0	18
0	7	0	S	Ehrlichia chaffeensis		0	4	1	S	Ehrlichia ruminantium		0	23	23	-	Ehrlichia chaffeensis str. Arkansas		0	17	0	S	Ehrlichia canis		0	24	0	G	Parvularcula		0	5	0	S	Acidaminococcus fermentans		0	32	32	-	Mycoplasma crocodyli MP145		0	12	12	-	Bartonella vinsonii subsp. berkhoffii str. Winnie		0	18
0	7	7	-	Ehrlichia chaffeensis str. Arkansas		0	2	2	-	Ehrlichia ruminantium str. Gardel		0	17	0	S	Ehrlichia canis		0	17	17	-	Ehrlichia canis str. Jake		0	24	0	S	Parvularcula bermudensis		0	5	5	-	Acidaminococcus fermentans DSM 20731		0	25	23	S	Mycoplasma agalactiae		0	9	0	S	Bartonella clarridgeiae		0	18
0	3	0	S	Ehrlichia muris		0	1	1	-	Ehrlichia ruminantium str. Welgevonden		0	17	17	-	Ehrlichia canis str. Jake		0	11	0	S	Ehrlichia chaffeensis		0	24	24	-	Parvularcula bermudensis HTCC2503		0	30	0	C	Erysipelotrichia		0	2	2	-	Mycoplasma agalactiae PG2		0	9	9	-	Bartonella clarridgeiae 73		0	65
0	3	3	-	Ehrlichia muris AS145		0	2	0	S	Ehrlichia canis		0	15	7	S	Ehrlichia ruminantium		0	11	11	-	Ehrlichia chaffeensis str. Arkansas		0	6	0	O	Magnetococcales		0	30	0	O	Erysipelotrichales		0	24	0	S	Mycoplasma ovis		0	820	0	F	Rhizobiaceae		0	65
0	9	2	G	Anaplasma		0	2	2	-	Ehrlichia canis str. Jake		0	7	7	-	Ehrlichia ruminantium str. Welgevonden		0	8	6	S	Ehrlichia ruminantium		0	6	0	F	Magnetococcaceae		0	30	0	F	Erysipelotrichaceae		0	24	24	-	Mycoplasma ovis str. Michigan		0	647	0	-	Sinorhizobium/Ensifer group		0	61
0	4	0	S	Anaplasma centrale		0	2	0	S	Ehrlichia chaffeensis		0	1	1	-	Ehrlichia ruminantium str. Gardel		0	2	2	-	Ehrlichia ruminantium str. Welgevonden		0	6	0	G	Magnetococcus		0	28	0	G	Erysipelothrix		0	17	0	S	Mycoplasma wenyonii		0	647	0	G	Sinorhizobium		0	26
0	4	4	-	Anaplasma centrale str. Israel		0	2	2	-	Ehrlichia chaffeensis str. Arkansas		0	3	0	S	Ehrlichia muris		0	7	0	S	Ehrlichia muris		0	6	0	S	Magnetococcus marinus		0	28	28	S	Erysipelothrix rhusiopathiae		0	17	17	-	Mycoplasma wenyonii str. Massachusetts		0	422	401	S	Sinorhizobium meliloti		0	24
0	2	0	-	phagocytophilum group		0	1	0	S	Ehrlichia muris		0	3	3	-	Ehrlichia muris AS145		0	7	7	-	Ehrlichia muris AS145		0	6	6	-	Magnetococcus marinus MC-1		0	2	0	G	Faecalitalea		0	15	0	S	Mycoplasma haemofelis		0	9	9	-	Sinorhizobium meliloti SM11		0	24
0	2	2	S	Anaplasma phagocytophilum		0	1	1	-	Ehrlichia muris AS145		0	28	0	-	Wolbachieae		0	26	0	-	Wolbachieae		0.05	13189	205	C	Betaproteobacteria		0	2	0	S	Faecalitalea cylindroides		0	10	10	-	Mycoplasma haemofelis Ohio2		0	7	7	-	Sinorhizobium meliloti Rm41		0	2
0	1	1	S	Anaplasma marginale		0	147	0	F	Rickettsiaceae		0	28	8	G	Wolbachia		0	26	7	G	Wolbachia		0.03	9662	499	O	Burkholderiales		0	2	2	-	Faecalitalea cylindroides T2-87		0	5	5	-	Mycoplasma haemofelis str. Langford 1		0	5	5	-	Sinorhizobium meliloti BL225C		0	2
0	468	0	F	Rickettsiaceae		0	147	0	-	Rickettsieae		0	10	10	S	Wolbachia endosymbiont of Onchocerca ochengi		0	7	0	S	Wolbachia endosymbiont of Brugia malayi		0.01	3456	122	F	Burkholderiaceae		0	14	0	C	Tissierellia		0	11	0	S	Mycoplasma haemocanis		0	119	0	S	Sinorhizobium medicae		0	11
0	468	0	-	Rickettsieae		0	131	5	G	Rickettsia		0	7	0	S	Wolbachia endosymbiont of Brugia malayi		0	7	7	-	Wolbachia endosymbiont strain TRS of Brugia malayi		0.01	2447	249	G	Burkholderia		0	14	0	O	Tissierellales		0	11	11	-	Mycoplasma haemocanis str. Illinois		0	119	119	-	Sinorhizobium medicae WSM419		0	5
0	362	5	G	Rickettsia		0	118	7	-	spotted fever group		0	7	7	-	Wolbachia endosymbiont strain TRS of Brugia malayi		0	5	0	S	Wolbachia endosymbiont of Drosophila simulans		0	487	178	-	Burkholderia cepacia complex		0	14	0	F	Peptoniphilaceae		0	3	0	S	Mycoplasma putrefaciens		0	106	0	-	Sinorhizobium fredii group		0	2
0	339	12	-	spotted fever group		0	94	0	S	Candidatus Rickettsia amblyommii		0	3	0	S	Wolbachia endosymbiont of Drosophila simulans		0	3	3	-	Wolbachia endosymbiont of Drosophila simulans wHa		0	95	13	S	Burkholderia ambifaria		0	10	0	G	Finegoldia		0	3	3	-	Mycoplasma putrefaciens KS1		0	106	0	S	Sinorhizobium fredii		0	1
0	302	0	S	Candidatus Rickettsia amblyommii		0	94	94	-	Candidatus Rickettsia amblyommii str. GAT-30V		0	3	3	-	Wolbachia endosymbiont of Drosophila simulans wNo		0	2	2	-	Wolbachia endosymbiont of Drosophila simulans wNo		0	58	58	-	Burkholderia ambifaria AMMD		0	10	0	S	Finegoldia magna		0	2	0	S	Mycoplasma pneumoniae		0	66	66	-	Sinorhizobium fredii USDA 257		0	4
0	302	302	-	Candidatus Rickettsia amblyommii str. GAT-30V		0	7	0	S	Rickettsia felis		0	11	0	G	Anaplasma		0	4	4	S	Wolbachia endosymbiont of Onchocerca ochengi		0	24	24	-	Burkholderia ambifaria MC40-6		0	10	10	-	Finegoldia magna ATCC 29328		0	2	2	-	Mycoplasma pneumoniae 309		0	39	39	-	Sinorhizobium fredii NGR234		0	4
0	11	11	S	Rickettsia slovaca		0	7	7	-	Rickettsia felis URRWXCal2		0	10	0	S	Anaplasma centrale		0	3	0	S	Wolbachia endosymbiont of Culex quinquefasciatus		0	80	48	S	Burkholderia cenocepacia		0	4	0	G	Anaerococcus		0	2	0	S	Candidatus Mycoplasma haemominutum		0	1	1	-	Sinorhizobium fredii HH103		0	4
[truncated: 3,781 more rows]
[truncated: 33 more columns]
